# Supplementary material for: Minimal evidence for consistent changes in maize DNA methylation patterns following environmental stress
Source: Front Plant Sci. 2015 May 6;6:308. doi: 10.3389/fpls.2015.00308 (PMC4422006; doi:10.3389/fpls.2015.00308)
Supplement: Supplementary file 1 [file Table1.XLSX]

## Sheet: Eichten ST1
SegID	chrom	loc.start	loc.end	IGV txt	Probe #	Validation	seg.mean	Cold_1 log2 IP/input	Cold_2 log2 IP/input	Cold_3. log2 IP/input	Cold_4 log2 IP/input	Cold_5 log2 IP/input	Hot_1 log2 IP/input	Hot_2 log2 IP/input	Hot_3 log2 IP/input	UV_1 log2 IP/input	UV_2 log2 IP/input	UV_3 log2 IP/input	UV_4 log2 IP/input	B73_1 log2 IP/input	B73_2 log2 IP/input	B73_3 log2 IP/input	B73_4 log2 IP/input	B73_5 log2 IP/input	B73_6 log2 IP/input	sample.value	control.value	Cold_1 DMR?	Cold_2 DMR?	Cold_3. DMR?	Cold_4 DMR?	Cold_5 DMR?	Hot_1 DMR?	Hot_2 DMR?	Hot_3 DMR?	UV_1 DMR?	UV_2 DMR?	UV_3 DMR?	UV_4 DMR?	B73_1 DMR?	B73_2 DMR?	B73_3 DMR?	B73_4 DMR?	B73_5 DMR?	B73_6 DMR?	#hypomethylated	#hypermethylated	DMR type_hypo-hyper	Sum
uv_ip.1	chr10	6452321	6453921	chr10:6452321-6453921	9		1.0166	-1.45285	-0.867233	-0.23279	-0.994525	-0.876645	-0.872992	-0.467442	-0.278502	-0.276739	0.279681	-0.0805858	-0.351739	-0.894551	-0.481331	-1.04379	-0.607273	-0.537875	-0.856777	0.279681	-0.736934										1									0	1	Hyper	1
uv_ip.1	chr4	31576290	31577290	chr4:31576290-31577290	6		1.3902	-1.55467	-1.23307	-1.12495	-1.38083	-1.3058	-1.19806	-1.28447	-1.32392	-1.24387	0.0382396	-1.33048	-1.57411	-1.43898	-1.18294	-1.52576	-1.11221	-1.26734	-1.58462	0.0382396	-1.35197										1									0	1	Hyper	1
gc_ip	chr6	96328283	96329101	chr6:96328283-96329101	5		1.0654	0.0776939	-0.153637	-0.200347	-0.123362	-0.710127	-0.29845	-0.599099	0.707621	-0.304834	-0.977604	-0.528018	-0.282565	-0.179065	-0.560879	-0.338274	0.876112	-0.286238	-0.64757	0.876112	-0.189319																1			0	1	Hyper	1
uv_ip.1	chr6	62077235	62077835	chr6:62077235-62077835	4		1.3897	-1.39722	-0.676946	0.147262	-0.917919	-0.710197	-0.478319	-0.606159	-0.669509	0.0158982	0.868738	-0.321773	-0.33034	0.00782733	-0.229986	-0.660897	-1.25008	-0.238172	-0.754515	0.868738	-0.520971										1									0	1	Hyper	1
uv_ip.1	chr10	142358383	142359183	chr10:142358383-142359183	5		1.2152	-1.66401	-1.58054	-1.4586	-0.998166	-1.22301	-0.9899	-0.811826	-1.05258	-1.0312	-0.161783	-1.09513	-1.29663	-1.46701	-0.869496	-1.80302	-1.17334	-1.53945	-1.40954	-0.161783	-1.37698										1									0	1	Hyper	1
uv_ip.1	chr1	275765325	275766125	chr1:275765325-275766125	5		-1.2354	-0.389456	-0.558856	0.391765	-0.899585	-0.00569686	-0.434316	-0.479702	-0.429842	0.343528	-1.53249	0.449589	-0.728516	-0.384381	-1.48994	-0.682213	-0.0647658	0.44332	0.395596	-1.53249	-0.297063										-1				-1					2	0	Hypo	2
cold_ip	chr3	122101556	122102156	chr3:122101556-122102156	4		1.4341	0.477673	-0.598788	-0.452811	-1.21302	-1.35974	-0.854767	-0.668951	-1.10063	-0.597539	-1.29305	-0.960328	-0.557309	-0.93263	-1.46176	-0.670691	-0.635534	-0.73905	-1.29907	0.477673	-0.956457	1																		0	1	Hyper	1
gc_ip	chr4	6108822	6109422	chr4:6108822-6109422	4		1.1216	-0.878426	-1.7395	-1.30681	-1.96197	-0.915569	-1.89576	-1.79083	-0.862945	-2.04081	-1.00095	-1.16235	-0.924409	-2.20601	-1.64471	-1.45651	-0.201118	-1.22847	-1.19931	-0.201118	-1.32269																1			0	1	Hyper	1
gh_ip.2	chr6	4433237	4433837	chr6:4433237-4433837	4		1.0754	-0.554284	-0.489914	-1.0755	-1.1953	-1.02882	-1.71087	-1.59873	-1.87753	-1.22486	-1.13511	-1.2819	-0.990272	-1.06454	-1.53095	-0.0390468	-1.40825	-0.98271	-1.661	-0.0390468	-1.11441															1				0	1	Hyper	1
cold_ip.2	chr9	15586707	15587379	chr9:15586707-15587379	5		1.0503	-0.671465	-1.60305	-0.150094	-1.22403	-0.434639	-0.646858	-0.679418	-1.14818	-1.02608	-1.11032	-1.08897	-1.17355	-1.55462	-0.922006	-1.49209	-1.54116	-0.45612	-1.23652	-0.150094	-1.20042			1																0	1	Hyper	1
gc_ip	chr3	147407050	147407850	chr3:147407050-147407850	5		-1.0209	-0.412102	-0.66395	0.392426	0.279632	-0.169883	-0.181324	-0.159128	-0.630893	0.143277	0.274389	0.138923	-0.27284	0.00505219	-0.0927446	-0.244035	-1.3021	0.143232	-0.196831	-1.3021	-0.281237																-1			1	0	Hypo	1
gh_ip.1	chr2	49682983	49683583	chr2:49682983-49683583	4		1.001	-1.10567	-0.617144	-1.50814	-0.837178	-0.713061	-0.725805	-1.23083	-0.956151	-1.02611	-1.17673	-1.28075	-1.39486	-1.20702	0.0286433	-1.13821	-0.705712	-1.56396	-1.24816	0.0286433	-0.972402														1					0	1	Hyper	1
cold_ip.1	chr1	289584167	289584767	chr1:289584167-289584767	4		1.2144	-1.3865	-0.11097	-1.71632	-1.44904	-1.82878	-1.13953	-1.36402	-1.29339	-1.18307	-1.51988	-1.53804	-0.627151	-1.60579	-0.332198	-1.55834	-1.26513	-1.53851	-1.65229	-0.11097	-1.32538		1																	0	1	Hyper	1
cold_ip.2	chr5	204317096	204317696	chr5:204317096-204317696	4		1.1097	0.0556184	-0.545502	0.874762	-0.846402	-0.275987	0.107599	-0.0126108	-0.554984	-0.187243	0.164511	0.343361	-0.793876	-0.53381	-0.149288	-0.780377	-0.393826	0.570405	-0.122745	0.874762	-0.23494			1																0	1	Hyper	1
cold_ip.2	chr7	153182154	153183954	chr7:153182154-153183954	9		1.0054	-1.08692	-1.01064	0.14593	-1.03655	-0.640591	-0.461961	-0.599677	-0.930565	-0.800701	-0.684343	-0.781603	-1.01745	-0.815413	-0.715771	-1.35436	-1.36893	-0.15449	-0.747823	0.14593	-0.859464			1																0	1	Hyper	1
uv_ip.1	chr9	31087831	31088671	chr9:31087831-31088671	6		1.0502	-1.05662	-0.238914	-0.647442	-1.07573	-0.969413	-0.432604	-1.1311	-0.561897	-0.716641	0.0991755	-0.899338	-0.64286	-0.690786	-0.373045	-1.29229	-1.02749	-1.10655	-1.21582	0.0991755	-0.950997										1									0	1	Hyper	1
gh_ip.2	chr4	220086077	220086877	chr4:220086077-220086877	5		-1.023	0.278383	0.158461	1.20006	-0.0804829	1.31471	1.02192	0.913883	0.358832	0.403516	0.157103	-0.0553328	0.107726	0.44592	0.336776	-0.632797	-0.142475	1.3305	1.00345	-0.632797	0.39023															-1				1	0	Hypo	1
cold_ip.2	chr5	180632684	180633484	chr5:180632684-180633484	5		1.1303	-0.27609	-0.638766	0.814547	-0.279666	-0.455871	-0.428897	-0.161982	-0.52541	-0.270497	-0.407078	0.0573623	0.0494563	-0.461545	-0.257056	0.195094	-0.818899	0.147549	-0.699603	0.814547	-0.315743			1																0	1	Hyper	1
cold_ip.2	chr7	2890746	2891346	chr7:2890746-2891346	4		1.0423	-0.788618	-0.393184	0.679705	-1.00827	0.275955	-0.0233743	0.121876	-0.444322	0.341718	-1.00938	0.157184	-0.20833	0.0802813	-0.779234	-0.592085	-0.834074	0.31727	-0.367764	0.679705	-0.362601			1																0	1	Hyper	1
uv_ip.1	chr5	11939869	11940869	chr5:11939869-11940869	6		1.0383	-1.41389	-0.908726	-1.29906	-1.17274	-1.32456	-1.15657	-1.14874	-1.19397	-1.23874	-0.185606	-1.34072	-0.945735	-1.12273	-0.913751	-1.43333	-1.4505	-1.56166	-0.861198	-0.185606	-1.22386										1									0	1	Hyper	1
cold_ip.2	chr9	12427860	12428364	chr9:12427860-12428364	4		1.6941	-0.703319	-1.96199	0.974838	-0.884694	-0.144466	-0.272551	-0.314478	-0.28173	-0.308974	-0.375927	-0.844929	-0.638511	-0.737455	-0.829915	-1.12486	-0.893304	0.164019	-0.893967	0.974838	-0.719247		-1	1																1	1	Both	2
cold_ip.1	chr9	154577743	154578247	chr9:154577743-154578247	4		-1.7126	-0.142335	-1.56999	0.467897	-0.567133	0.492099	-0.47283	-0.501993	0.410794	0.271831	-1.23728	0.329385	-0.0330661	-0.0344064	-0.755215	0.38197	0.883236	0.323585	0.0561835	-1.56999	0.142559		-1								-1									2	0	Hypo	2
uv_ip.1	chr7	15456363	15458163	chr7:15456363-15458163	10		-1.0614	0.00465327	-0.0801453	0.0486738	-0.139355	0.457665	-0.356809	-0.430732	0.064124	0.121444	-0.992777	0.105514	0.0055495	0.0441395	-0.533741	0.430288	0.524294	0.214121	-0.267587	-0.992777	0.0685856										-1									1	0	Hypo	1
gh_ip.1	chr3	42894269	42895069	chr3:42894269-42895069	5		1.1401	-1.0996	-1.24493	-1.46278	-1.18129	-1.64239	-1.12953	-0.773538	-1.60807	-1.14853	-0.659623	-1.2756	-1.61623	-1.27745	0.0856426	-1.42883	-1.30948	-1.50318	-0.893523	0.0856426	-1.05447														1					0	1	Hyper	1
cold_ip.2	chr5	208090579	208091779	chr5:208090579-208091779	7		1.0115	-0.742462	-1.11163	0.691102	-0.844017	-0.0563009	-0.100531	-0.268859	-0.156214	0.160354	-0.146667	0.109012	-0.371894	-0.522022	-0.552546	-0.573461	-0.58593	0.359462	-0.0479897	0.691102	-0.320415			1																0	1	Hyper	1
cold_ip.1	chr9	151970191	151970695	chr9:151970191-151970695	4		-1.4097	-1.22687	-1.70856	-0.392625	-0.467593	-0.988824	-0.51384	-0.423632	-1.10326	-0.865362	-1.38963	-0.149341	-0.931164	0.0482092	0.34566	-0.59239	-1.00799	-0.405922	-0.180839	-1.70856	-0.298878		-1								-1									2	0	Hypo	2
gh_ip.1	chr1	261220811	261221811	chr1:261220811-261221811	6		1.2545	-1.38166	-1.70388	-1.39158	-1.71364	-2.05725	-1.01506	-1.41885	-2.02254	-1.70451	-1.04404	-1.5879	-1.86871	-1.99514	-0.282406	-1.73981	-1.82207	-1.71539	-1.66653	-0.282406	-1.53689														1					0	1	Hyper	1
cold_ip.1	chr3	173398043	173399243	chr3:173398043-173399243	7		1.065	-0.789513	0.265261	-0.854097	-0.631258	-0.35407	-0.887039	-0.78338	-0.603532	-0.694392	-1.07932	-0.730106	-0.223894	-0.798399	-0.957404	-0.663782	-0.657501	-1.09496	-0.626589	0.265261	-0.799772		1																	0	1	Hyper	1
uv_ip.1	chr4	2650349	2650949	chr4:2650349-2650949	4		1.4211	-1.28549	-1.70502	-0.644791	-1.19357	-1.20613	-1.10607	-0.677841	-1.44683	-1.57607	0.172331	-1.01413	-0.888421	-1.30147	-1.45643	-0.947947	-1.03317	-1.17572	-1.57768	0.172331	-1.24874										1									0	1	Hyper	1
cold_ip.1	chr5	172475351	172475951	chr5:172475351-172475951	4		1.0138	-0.805659	-0.267253	-1.46835	-1.33697	-1.29388	-1.52327	-1.48256	-1.1443	-1.7288	-1.4435	-1.50091	-1.33462	-1.37754	-1.8933	-1.04874	-0.534929	-1.35997	-1.47189	-0.267253	-1.28106		1																	0	1	Hyper	1
uv_ip	chr9	101476731	101477404	chr9:101476731-101477404	5		1.1811	-0.297958	-0.0121057	-0.632491	-0.729304	-1.21572	-0.834988	-0.650589	-0.424133	0.38374	-1.14775	-0.822091	-0.357508	-0.569489	-0.671972	-1.05495	-0.291026	-0.923139	-1.27375	0.38374	-0.797388									1										0	1	Hyper	1
cold_ip.2	chr2	224553363	224553963	chr2:224553363-224553963	4		1.6619	-0.218442	-1.56077	0.752983	-1.08976	-0.581016	0.0840015	-0.239431	-0.193099	-0.339037	-0.169232	-0.603732	-0.671567	-1.11652	-1.1911	-1.84396	-0.961825	0.417443	-0.757564	0.752983	-0.908921			1														1		0	2	Hyper	2
uv_ip.1	chr3	176293351	176294151	chr3:176293351-176294151	5		1.5141	-2.34983	-1.72268	-1.85484	-1.60859	-2.05915	-1.46389	-1.34903	-1.88663	-1.689	-0.179702	-1.70226	-1.79891	-1.51803	-1.17539	-2.17729	-2.0282	-2.08373	-1.18045	-0.179702	-1.69385										1									0	1	Hyper	1
cold_ip.2	chr4	65279609	65280209	chr4:65279609-65280209	4		1.0303	-0.396955	-0.185895	0.598396	-0.739894	0.0337892	0.0191456	-0.164792	-0.272861	0.0183398	-0.918531	-0.371599	-0.445684	-0.352247	-0.772393	-1.09159	-0.757344	0.407798	-0.0253936	0.598396	-0.431862			1																0	1	Hyper	1
cold_ip.4	chr9	16726630	16727134	chr9:16726630-16727134	4		1.3401	-0.489226	-1.36403	0.195082	-1.02435	0.685218	-0.168191	-0.492916	-0.559111	-0.464499	-0.902552	-0.282343	-1.09458	-0.740601	-1.42234	-1.67993	-0.967687	0.560922	0.320638	0.685218	-0.654834					1										-1		1		1	2	Both	3
uv_ip.1	chr7	166563933	166564533	chr7:166563933-166564533	4		1.3652	-1.36663	-1.36611	-1.15166	-1.56319	-1.30769	-1.21611	-1.36983	-1.8497	-1.77746	-0.187802	-1.60918	-1.25954	-1.7895	-0.836201	-1.77974	-1.79821	-1.58376	-1.53043	-0.187802	-1.55297										1									0	1	Hyper	1
cold_ip.2	chr8	154154907	154155507	chr8:154154907-154155507	4		1.3212	-0.687911	-0.781187	0.47077	-0.930478	-0.494776	-0.587591	-0.544	-0.969876	-0.794702	-0.789985	-0.56702	-0.978417	-0.852489	-1.16836	-0.883873	-1.41366	0.0756809	-0.859808	0.47077	-0.850418			1																0	1	Hyper	1
cold_ip.1	chr2	225782481	225783281	chr2:225782481-225783281	5		1.007	-1.04638	0.0210252	-1.14383	-0.995184	-0.898138	-1.11464	-0.883311	-0.637174	-0.858727	-0.593348	-1.231	-0.931263	-0.708992	-1.13298	-1.0483	-0.788677	-1.34611	-0.890921	0.0210252	-0.985997		1																	0	1	Hyper	1
uv_ip.1	chr8	77169222	77170422	chr8:77169222-77170422	6		1.0389	-1.7592	-1.14887	-1.50325	-1.75327	-1.82844	-1.32476	-1.32468	-1.28715	-1.06295	-0.492855	-1.66822	-1.50749	-1.30968	-1.37236	-1.43896	-1.41248	-1.5455	-2.11151	-0.492855	-1.53175										1									0	1	Hyper	1
cold_ip.2	chr9	151272547	151273051	chr9:151272547-151273051	4		1.1124	-0.688385	-1.64039	0.234725	-0.937642	-0.715771	-0.302244	-0.332227	-0.779935	-0.429857	-0.774413	-0.524312	-0.590171	-0.685409	-0.355547	-1.30731	-1.08612	-0.231867	-1.59984	0.234725	-0.877682			1																0	1	Hyper	1
uv_ip.1	chr2	91489860	91490660	chr2:91489860-91490660	5		1.7418	-2.09002	-2.04223	-1.80576	-1.68796	-2.23038	-1.46493	-1.80487	-2.067	-1.85063	-0.131415	-1.72996	-1.35822	-1.59294	-1.33941	-2.19103	-2.03592	-2.11934	-1.96038	-0.131415	-1.87317										1									0	1	Hyper	1
uv_ip.3	chr1	52092805	52093605	chr1:52092805-52093605	5		1.0262	-1.75473	-1.79888	-1.14634	-1.11917	-1.37242	-1.14033	-1.10938	-1.31119	-1.21566	-0.888536	-1.29906	-0.416032	-1.56939	-0.875906	-1.76316	-1.65477	-1.32098	-1.4694	-0.416032	-1.44227												1							0	1	Hyper	1
cold_ip.1	chr6	167036214	167036814	chr6:167036214-167036814	4		-0.8411	0.0207907	-0.884825	0.495283	-1.05033	0.0544784	-0.400313	-0.0874102	0.134423	-0.0948021	-0.400193	-0.31726	-0.666801	-0.400367	-0.49085	-0.539513	0.215852	0.607061	0.345667	-0.884825	-0.0436916				-1															1	0	Hypo	1
uv_ip.1	chr2	220397616	220399416	chr2:220397616-220399416	10		-1.2052	0.968579	0.305108	0.182715	0.343377	0.785528	0.0417827	-0.305548	0.41988	0.117379	-0.769022	0.82495	-0.244359	0.289494	-0.479676	0.495673	0.929273	0.939453	0.44268	-0.769022	0.436149										-1									1	0	Hypo	1
cold_ip.2	chr1	142644963	142645763	chr1:142644963-142645763	5		0.9929	0.128441	0.123635	1.39585	0.0913659	-0.0821928	0.854086	1.53733	0.823668	0.783378	0.593965	0.446238	0.901677	0.375136	1.20051	-0.0302792	0.613803	0.0776773	0.180596	1.39585	0.402907							1												0	1	Hyper	1
gh_ip	chr9	5865836	5867684	chr9:5865836-5867684	8		0.7264	-0.508153	-0.738713	-2.1651	-0.564035	-1.04703	-0.606465	-0.674959	-1.39614	-1.39831	0.0388731	-0.983515	-1.04522	-0.357175	-0.156738	-1.42994	-2.06101	-2.10824	-0.388237	-0.357175	-1.08356			-1							1							-1		2	1	Both	3
gc_ip.1	chr4	157089694	157090494	chr4:157089694-157090494	5		1.1457	-0.115518	-0.573759	0.182029	-1.43276	0.604921	-0.420193	-0.471114	-0.475181	-0.375711	-0.885887	-0.735814	-0.843115	-0.651585	-0.983914	-0.915071	-0.471146	0.799297	0.143817	0.799297	-0.346433				-1													1		1	1	Both	2
cold_ip.2	chr4	179077858	179078458	chr4:179077858-179078458	4		1.1864	0.428701	0.237139	1.37464	-0.212049	0.600042	0.602399	0.33542	0.266578	0.222781	0.172503	0.313302	0.0810793	0.141088	-0.0932562	-0.0934511	-0.28322	1.12364	0.334955	1.37464	0.188292			1																0	1	Hyper	1
cold_ip.1	chr4	219988301	219988901	chr4:219988301-219988901	4		1.1194	-0.854935	0.259548	-0.16263	-1.09821	-1.02892	-1.24919	-1.10284	-1.06396	-0.438047	-1.72333	-0.880016	-0.161024	-1.03608	-1.39263	-0.360856	-0.327325	-0.595429	-1.44651	0.259548	-0.859805		1																	0	1	Hyper	1
uv_ip.1	chr6	156531956	156532756	chr6:156531956-156532756	5		1.143	-1.52206	-1.50086	-0.483138	-0.911397	-1.2158	-0.69189	-1.40034	-1.21765	-0.795297	-0.143349	-0.766187	-0.747672	-1.56028	-1.17236	-1.45987	-1.17161	-0.909621	-1.44434	-0.143349	-1.28635										1									0	1	Hyper	1
uv_ip.1	chr1	119661118	119662318	chr1:119661118-119662318	7		-1.1447	-0.0600357	-0.594042	-0.289095	-0.376386	-0.0100926	-0.634996	-1.08753	-0.531545	-0.435627	-1.34834	-0.0948214	-0.586638	-0.633512	-0.782344	0.204919	0.339453	-0.01065	-0.339943	-1.34834	-0.203679										-1									1	0	Hypo	1
gc_ip	chr7	168589275	168589875	chr7:168589275-168589875	4		1.3838	-1.39025	-1.64658	-1.28377	-1.61066	-1.09264	-1.34174	-1.55183	-1.01032	-1.67789	-2.09336	-1.04486	-1.61456	-2.11966	-2.06555	-1.36686	-0.0635667	-1.40599	-1.66278	-0.0635667	-1.4474																1			0	1	Hyper	1
cold_ip	chr7	126534767	126535367	chr7:126534767-126535367	4		-1.0956	-0.054642	1.27968	1.01462	0.813152	0.806365	1.34796	0.903513	1.16826	1.13322	1.15495	1.27953	1.25159	1.17498	1.30468	0.623276	1.18912	0.928224	1.02575	-0.054642	1.041	-1																		1	0	Hypo	1
uv_ip.1	chr1	289544183	289544783	chr1:289544183-289544783	4		-1.2388	0.00631005	-0.638411	-0.510945	-0.431357	-0.494547	-0.0683294	-0.602258	-0.191148	-0.47714	-1.40282	-0.508508	-0.269392	-0.324085	-0.288137	-0.186859	0.341116	-0.500087	-0.0261692	-1.40282	-0.164037										-1									1	0	Hypo	1
gh_ip.1	chr2	5009675	5010475	chr2:5009675-5010475	5		1.0542	-1.52357	-1.27328	-1.04962	-1.25033	-1.85169	-0.885455	-1.00546	-1.40288	-1.62914	-0.787842	-1.43537	-1.3487	-1.18068	-0.305073	-1.77887	-1.79473	-1.5202	-1.57632	-0.305073	-1.35931														1					0	1	Hyper	1
uv_ip.1	chr4	26614586	26615186	chr4:26614586-26615186	4		1.8693	-2.0036	-1.91282	-2.43785	-1.65925	-1.87793	-1.69699	-1.85333	-1.66937	-1.95896	-0.0407313	-1.83419	-1.80598	-2.1531	-1.33094	-2.03161	-2.04317	-2.47889	-1.42234	-0.0407313	-1.91001										1									0	1	Hyper	1
cold_ip.2	chr2	136114263	136115463	chr2:136114263-136115463	7		1.0545	-1.04061	-1.02748	0.165754	-1.0496	-0.505536	-0.981126	-0.741626	-1.04257	-0.507334	-0.125598	-0.776233	-0.292407	-1.02812	-0.90415	-0.933055	-1.05358	-0.256487	-1.15724	0.165754	-0.888771			1																0	1	Hyper	1
cold_ip	chr4	124954592	124955192	chr4:124954592-124955192	4		1.2273	1.0168	-0.195515	0.10891	-0.386754	-0.347942	0.096887	0.167371	-0.74211	0.44227	-0.534278	-0.459298	-0.00373927	-0.160159	-0.16063	-0.165383	-0.0841542	0.00726894	-0.699878	1.0168	-0.210489	1																		0	1	Hyper	1
cold_ip.2	chr1	296204618	296206218	chr1:296204618-296206218	9		1.2112	-1.28377	-1.48035	0.167715	-1.23292	-1.32731	-0.725198	-0.628498	-0.998734	-0.811488	-0.574708	-1.05001	-0.831319	-1.05042	-1.06383	-1.1611	-1.15611	-0.297592	-1.53163	0.167715	-1.04345			1																0	1	Hyper	1
cold_ip.2	chr1	57298779	57299579	chr1:57298779-57299579	5		1.3324	-0.0432828	-1.03371	0.744825	-1.57196	0.10385	-0.142687	-0.360229	-0.622878	-0.461205	-0.922038	-0.0950751	-1.19797	-0.655017	-1.34743	-1.64684	-0.791173	0.787335	0.12797	0.744825	-0.587526			1												-1		1		1	2	Both	3
gc_ip	chr4	29793730	29794330	chr4:29793730-29794330	4		0.9547	-0.216676	-0.105738	-0.819953	-1.38157	-0.706216	-1.31773	-1.03226	-0.183156	-0.362539	-0.923324	-0.815055	-0.900348	-0.248494	-1.70114	-0.969622	0.357884	-0.546	-0.473667	0.357884	-0.59684														-1					1	0	Hypo	1
cold_ip.1	chr1	17991925	17992525	chr1:17991925-17992525	4		1.0226	-1.21379	0.122366	-0.509943	-1.53844	-1.36696	-1.36863	-1.20214	-0.656896	-0.0960349	0.364252	-1.22263	-0.772651	-0.887251	-1.32055	-0.572844	-0.224429	-0.917534	-1.47864	0.122366	-0.900209		1								1									0	2	Hyper	2
cold_ip.2	chr2	42113817	42114817	chr2:42113817-42114817	6		1.0892	-0.832141	-0.503188	0.383212	-0.646418	-0.463968	-0.547145	-0.406427	-0.524473	-0.166979	-0.319869	-0.403852	-0.235141	-0.323675	-0.767603	-0.797184	-0.936213	-0.157342	-1.25404	0.383212	-0.70601			1																0	1	Hyper	1
uv_ip.1	chr4	694660	695260	chr4:694660-695260	4	chr4:694660-695260	1.6982	-1.13239	-1.45832	-0.118959	-0.660816	-0.790304	-0.699962	-0.358773	-1.07451	-0.430746	0.871412	-0.468414	-0.406025	-0.147939	-0.652134	-0.790613	-1.50108	-0.618111	-1.25111	0.871412	-0.82683										1									0	1	Hyper	1
cold_ip.4	chr3	148240361	148241161	chr3:148240361-148241161	5		1.1893	-0.491575	-1.0927	0.710093	-1.13457	0.506233	-0.37508	-0.545636	-0.948419	-0.492134	-0.662083	-0.40022	-0.721252	-0.869601	-1.30232	-0.951067	-1.02074	0.465545	-0.420405	0.506233	-0.683098			1		1												1		0	3	Hyper	3
gc_ip	chr6	120739612	120740212	chr6:120739612-120740212	4		0.9308	-0.312657	-0.981545	-0.545013	-0.797017	-0.630851	-1.35569	-1.40591	0.219159	-0.521066	-1.31029	-0.288797	-0.77973	-1.09156	-1.72639	-0.237752	0.223414	-0.461815	-0.950308	0.223414	-0.707401														-1					1	0	Hypo	1
hot_ip	chr2	89728	90328	chr2:89728-90328	4		-1.0636	-0.574773	0.337928	-0.577926	-0.743018	-0.571341	-1.35639	-1.03632	-0.329253	0.0989831	-1.04835	-0.592906	-0.664916	-0.852321	-0.54455	0.543409	-0.0707924	-0.601229	-0.23106	-1.35639	-0.292757						-1													1	0	Hypo	1
uv_ip.1	chr2	36836571	36844939	chr2:36836571-36844939	40		1.0696	-1.69631	-1.62761	-1.24746	-1.67719	-1.77288	-1.24295	-1.30045	-1.83601	-1.56615	-0.462148	-1.44258	-1.32774	-1.43525	-0.953774	-1.68424	-1.89313	-1.42692	-1.79695	-0.462148	-1.53171										1									0	1	Hyper	1
uv_ip	chr4	196812559	196813359	chr4:196812559-196813359	5		0.9017	-1.28579	-1.18476	-0.0336517	-0.537691	-1.05795	-1.06464	-0.703166	-0.603179	-0.166008	-0.757929	-0.492212	-0.318226	-1.08691	-1.11711	-1.1396	-0.87771	-0.629175	-1.55592	-0.166008	-1.06774			1																0	1	Hyper	1
cold_ip.2	chr5	9636876	9637876	chr5:9636876-9637876	6		1.0793	-0.545798	-0.918359	0.342143	-0.872502	-0.419859	-0.25756	-0.566577	-0.875779	-0.460366	-0.187047	-0.862084	-0.625118	-0.858242	-0.731272	-1.00306	-0.902566	0.0519866	-0.979889	0.342143	-0.737173			1																0	1	Hyper	1
gh_ip.2	chr9	116444435	116444939	chr9:116444435-116444939	4		-1.2549	-0.582452	-1.60071	0.424566	-1.83106	0.484959	-0.305546	-0.326915	-0.488958	-0.320515	-1.02587	-0.55688	-1.27583	-0.152156	-1.22354	-1.66015	-0.957021	0.543132	1.01813	-1.66015	-0.405268		-1		-1											-1			1	3	1	Both	4
uv_ip.3	chr4	156959813	156960613	chr4:156959813-156960613	5		1.2113	-1.15115	-1.66259	-0.33185	-1.1349	-1.13485	-0.647455	-0.488615	-1.56039	-1.30012	-0.531104	-0.878488	0.141333	-1.32572	-0.736073	-1.1905	-1.35101	-0.843064	-0.973163	0.141333	-1.06992												1							0	1	Hyper	1
cold_ip	chr2	9318069	9318669	chr2:9318069-9318669	4		1.2109	1.2988	0.0463043	0.151785	0.135171	0.411378	-0.462393	-0.363892	-0.0333395	0.270148	-0.197618	0.0894505	-0.0343844	0.0499191	-0.233758	-0.0286227	0.202519	0.298057	0.239264	1.2988	0.0878964	1																		0	1	Hyper	1
uv_ip.1	chr7	171537581	171538581	chr7:171537581-171538581	5		1.0733	-0.945924	-1.15543	-0.481598	-1.00648	-1.0232	-1.05494	-0.940622	-1.85225	-1.00597	-0.155336	-1.27445	-0.723509	-1.49899	-1.57601	-1.00367	-1.41648	-0.687159	-1.18943	-0.155336	-1.22862										1									0	1	Hyper	1
uv_ip.1	chr5	64626113	64626913	chr5:64626113-64626913	5		0.9738	-0.0906354	-0.421116	0.684281	-1.06628	-0.209978	0.0326894	-0.670082	-0.556584	0.555203	0.373039	-0.451184	-0.362654	-0.355007	-1.15777	-0.413222	-0.898509	0.164867	-0.945103	0.373039	-0.600791			1						1										0	2	Hyper	2
gh_ip.1	chr5	66832355	66832955	chr5:66832355-66832955	4		1.3415	-1.22191	-0.838993	-0.99042	-1.21961	-1.02557	-1.10732	-0.870554	-1.0207	-1.03015	-0.688596	-0.832752	-0.453247	-1.07096	0.385253	-1.3848	-1.11424	-1.2632	-1.28964	0.385253	-0.956265														1					0	1	Hyper	1
cold_ip.4	chr9	26612437	26613109	chr9:26612437-26613109	5		1.2522	-0.733225	-1.38957	0.0237814	-1.37943	0.4327	-1.14646	-1.25627	-0.524829	-1.09584	-0.632272	-0.618791	-1.2121	-0.614625	-1.43568	-1.42412	-1.137	0.103473	-0.408821	0.4327	-0.819461					1														0	1	Hyper	1
gh_ip.1	chr1	38633666	38634266	chr1:38633666-38634266	4		1.0911	-1.29197	-0.707217	-1.12716	-1.23265	-1.27334	-1.17951	-0.912118	-1.46852	-1.07196	-0.727481	-1.35936	-1.24421	-1.08427	-0.0948065	-1.80958	-1.62168	-1.336	-1.16915	-0.0948065	-1.18591														1					0	1	Hyper	1
cold_ip.2	chr5	46110447	46111047	chr5:46110447-46111047	4		1.071	-1.39663	-0.925198	0.247169	-0.89987	-1.56264	-0.465207	-0.623513	-0.948586	-0.654146	-1.10967	-1.02362	-0.683004	-1.33241	-0.25881	-0.919933	-0.563569	-0.681586	-1.18692	0.247169	-0.823871			1																0	1	Hyper	1
cold_ip	chr6	138680227	138681027	chr6:138680227-138681027	5		1.7543	1.77538	0.503038	-0.188754	0.273019	0.333926	0.231109	0.290898	0.457015	0.190187	0.288114	0.730272	0.0785744	0.341536	-0.0594626	-0.866575	0.357074	0.163134	0.19052	1.77538	0.0210377	1																		0	1	Hyper	1
gc_ip	chr9	14313103	14313775	chr9:14313103-14313775	4		1.1865	-1.06287	-1.07474	-1.5092	-1.2912	-1.17343	-1.70866	-1.71176	-0.324632	-0.330684	-1.22078	-1.19488	-1.13527	-1.1791	-1.17408	-1.36555	0.128246	-1.16609	-1.5932	0.128246	-1.0583																1			0	1	Hyper	1
uv_ip.1	chr1	222010441	222011041	chr1:222010441-222011041	4		1.2233	-2.24259	-1.42174	-1.33853	-1.60818	-1.77033	-2.3345	-1.97435	-1.38895	-1.30976	-0.242791	-1.12681	-1.59583	-1.54289	-1.50252	-1.3109	-1.22885	-1.41289	-1.79863	-0.242791	-1.46611										1									0	1	Hyper	1
gh_ip.1	chr10	93685049	93686049	chr10:93685049-93686049	6		1.1559	-1.92221	-1.41553	-0.217009	-1.23909	-1.32288	-0.961048	-1.25169	-1.00671	-1.08581	0.0153428	-0.839229	-0.088277	-1.33517	0.181862	-1.08242	-1.33484	-0.591294	-1.68257	0.181862	-0.974072														1					0	1	Hyper	1
uv_ip.1	chr5	58200569	58201169	chr5:58200569-58201169	4		1.7945	-2.05564	-1.39907	-1.00862	-1.17332	-0.85584	-1.34131	-1.23249	-1.90802	-1.2721	0.465397	-0.480402	-1.83948	-0.569051	-1.58571	-1.68142	-1.65111	-1.32263	-1.16443	0.465397	-1.32906										1									0	1	Hyper	1
gc_ip	chr5	7573456	7574056	chr5:7573456-7574056	4		0.7274	0.884046	-0.322984	-0.350806	-0.506636	-0.046446	-0.587563	-0.556747	-0.0976476	0.0755944	-0.48499	-0.242896	-0.765357	-0.119142	-0.764428	-0.197581	0.582852	-0.0242012	-0.344743	0.582852	-0.144541	1																		0	1	Hyper	1
uv_ip.1	chr4	236473033	236474233	chr4:236473033-236474233	7		1.0103	-1.44897	-1.39791	-1.3712	-1.19966	-1.24429	-1.02222	-0.88651	-1.24658	-0.659794	-0.0829188	-1.30209	-1.07409	-1.11147	-0.783698	-0.792659	-1.18662	-1.29215	-1.39246	-0.0829188	-1.09318										1									0	1	Hyper	1
uv_ip.1	chr2	188414110	188415710	chr2:188414110-188415710	9		1.2281	-1.78694	-1.42925	-0.773953	-1.57076	-1.80291	-1.1487	-1.21821	-1.57415	-1.51231	-0.341124	-1.31803	-1.17241	-1.61485	-1.13409	-1.97272	-1.6613	-1.27261	-1.75992	-0.341124	-1.56925										1									0	1	Hyper	1
cold_ip.2	chr3	171711971	171712771	chr3:171711971-171712771	5		1.146	-1.01872	-1.15051	-0.0269135	-1.51608	-0.883054	-0.721095	-0.859951	-0.785131	-0.911499	-1.12325	-0.599506	-0.929679	-1.1821	-1.62347	-1.70654	-1.17419	-0.307349	-1.04408	-0.0269135	-1.17296			1																0	1	Hyper	1
gh_ip.1	chr3	4150973	4151573	chr3:4150973-4151573	4		1.3818	-2.71295	-1.65065	-2.0702	-2.25167	-2.10183	-1.42526	-1.90191	-1.84416	-0.881812	-0.884295	-1.69711	-2.1413	-1.95234	-0.424747	-2.19417	-1.85666	-2.16483	-2.24667	-0.424747	-1.80657														1					0	1	Hyper	1
uv_ip.1	chr1	256797633	256798233	chr1:256797633-256798233	4		-1.5546	0.294349	-0.545669	0.623909	-1.19515	0.770821	-0.316096	-0.486001	-0.090826	0.0533215	-1.75456	-0.64511	-0.489864	-0.518744	-0.862779	-0.342512	-0.510643	1.08825	-0.0535082	-1.75456	-0.19999										-1							1		1	1	Both	2
uv_ip.1	chr10	125104823	125105823	chr10:125104823-125105823	6		1.0129	-1.22866	-1.64822	-1.33864	-1.47996	-1.58786	-1.21364	-1.38898	-1.53249	-1.73762	-0.395768	-1.50535	-1.27972	-1.35316	-1.12641	-1.62686	-1.52261	-1.42566	-1.39739	-0.395768	-1.40868										1									0	1	Hyper	1
cold_ip.2	chr7	160510198	160510798	chr7:160510198-160510798	4		1.2076	-0.0344632	-0.0335539	0.993175	-0.993225	0.0630465	-0.0687349	-0.230237	-0.469523	0.231043	0.0541533	-0.436366	-0.124989	-0.198305	-0.412709	-0.46012	-0.474242	0.50591	-0.247074	0.993175	-0.214423			1																0	1	Hyper	1
gh_ip.1	chr6	75623346	75623946	chr6:75623346-75623946	4		-1.3307	1.0627	0.601504	0.0666762	0.315555	0.43246	-0.222424	-0.415203	1.14135	0.493843	0.302654	0.373599	0.0333337	0.473713	-0.86988	0.89487	1.26637	0.600265	0.399797	-0.86988	0.460857														-1					1	0	Hypo	1
gc_ip	chr3	214997329	214998129	chr3:214997329-214998129	5		1.2389	-0.897086	-0.489463	-0.734407	-0.597744	-0.468786	-0.813996	-0.659865	0.0107197	-0.788883	-0.472064	-1.12211	-1.06892	-0.419227	-1.33095	-0.981717	0.675085	-0.590833	-0.735068	0.675085	-0.563785																1			0	1	Hyper	1
cold_ip.2	chr9	83796863	83797535	chr9:83796863-83797535	5		1.0575	-0.612274	-0.845005	0.594123	-0.812339	-0.121996	-0.233704	-0.327528	-0.572925	-0.217682	-0.601907	-0.297559	-0.545547	-0.605835	-0.382547	-0.867957	-0.72768	0.256142	-0.452565	0.594123	-0.463407			1																0	1	Hyper	1
gh_ip.2	chr1	165230824	165231424	chr1:165230824-165231424	4		1.2786	0.361321	0.549269	-0.296921	0.265554	0.352908	-0.202523	-0.459874	0.0584513	0.251643	0.110455	0.301146	-0.221731	0.577138	-0.383803	1.68164	0.161101	0.230738	0.151431	1.68164	0.403041															1				0	1	Hyper	1
cold_ip.2	chr2	199502905	199503705	chr2:199502905-199503705	5		0.74	0.309201	-0.0253077	0.735056	-0.388139	0.37814	0.355873	0.302523	0.0609872	0.369443	-0.118496	0.250753	0.0849274	0.307294	0.12108	-1.15249	-0.294797	0.518142	0.471253	0.735056	-0.00491915															-1				1	0	Hypo	1
cold_ip.2	chr10	14304410	14305010	chr10:14304410-14305010	4		1.1662	-1.16659	-0.480134	0.463767	-0.678068	-0.877277	-0.16286	-0.246538	-0.799023	-0.435506	0.00469453	-0.386051	-0.600552	-0.301471	-0.0967318	-1.06683	-1.21796	-0.21148	-1.3203	0.463767	-0.702462			1																0	1	Hyper	1
uv_ip.1	chr3	150171526	150172126	chr3:150171526-150172126	4		1.3509	-1.08849	-0.427547	-0.34548	-1.02621	-0.505613	-0.871772	-0.102406	0.0595229	-0.542699	0.745768	-0.129894	-0.0455414	-0.418428	-0.286867	-1.0749	0.286004	-0.911496	-1.22501	0.745768	-0.605116										1									0	1	Hyper	1
cold_ip.2	chr6	154972358	154974158	chr6:154972358-154974158	6		1.2189	-0.661418	-1.23719	0.32567	-1.50258	-0.600663	-0.671758	-0.694204	-1.28963	-0.697809	-0.426418	-0.777797	-0.842384	-1.19488	-1.20715	-1.07836	-0.975857	-0.00266444	-0.90039	0.32567	-0.893216			1																0	1	Hyper	1
hot_ip	chr9	28614499	28615003	chr9:28614499-28615003	4		-1.0306	-0.267429	-1.21448	-0.669097	-0.494729	-0.142853	-1.47431	-1.27948	-0.124451	-1.13516	-0.497748	-0.709058	-0.705986	-1.32671	-1.44464	0.726636	0.416219	-0.206932	-0.827024	-1.47431	-0.443741						-1								-1	1				2	1	Both	3
gc_ip.1	chr1	99128677	99129277	chr1:99128677-99129277	4		1.2633	0.0857084	-0.338935	0.742155	-1.06048	0.256219	-0.233561	-0.265086	-0.416092	0.249533	-0.647494	-0.408939	-0.611334	-0.364879	-1.08283	-1.19076	-0.475559	0.958355	0.325814	0.958355	-0.304976			1														1		0	2	Hyper	2
uv_ip.3	chr8	152589810	152590410	chr8:152589810-152590410	4		1.0527	-1.47484	-0.412114	-1.48033	-1.32977	-1.6283	-1.33082	-0.660818	-1.26589	-0.262541	0.18104	-1.67369	-0.166272	-0.687772	-1.21234	-1.4618	-0.942714	-1.605	-1.40429	-0.166272	-1.21899										1		1							0	2	Hyper	2
uv_ip.1	chr4	223047844	223048844	chr4:223047844-223048844	6		1.7437	-1.31738	-1.36574	-1.54443	-1.98978	-2.11052	-1.52884	-1.57803	-1.60218	-1.93235	0.0420752	-2.23011	-1.63813	-1.6151	-1.4531	-1.83802	-1.03139	-1.95468	-2.31717	0.0420752	-1.70158										1									0	1	Hyper	1
uv_ip.1	chr1	14508141	14508941	chr1:14508141-14508941	5		1.1191	-1.50148	-1.13544	-0.849993	-1.42686	-1.11742	-1.12043	-1.40347	-1.41487	-1.29876	-0.189898	-1.19434	-1.19652	-1.31628	-0.896662	-1.37468	-1.5583	-1.10318	-1.60469	-0.189898	-1.30896										1									0	1	Hyper	1
cold_ip.2	chr3	223681684	223682284	chr3:223681684-223682284	4		1.692	-0.516349	-1.98623	0.307761	-1.56786	-1.28269	-0.571678	-0.495283	-0.690895	-1.31916	-0.770161	-0.739823	-0.277401	-1.95089	-1.34942	-1.44947	-0.794918	-0.522867	-2.23762	0.307761	-1.3842			1									1							0	2	Hyper	2
cold_ip.2	chr5	62196489	62197489	chr5:62196489-62197489	6		1.0678	-1.49594	-1.47984	-0.201317	-1.69438	-1.05965	-1.04667	-0.891632	-1.54785	-1.08035	-0.918058	-1.41155	-1.2458	-1.45768	-0.750965	-1.30925	-1.55986	-0.711984	-1.82492	-0.201317	-1.26911			1																0	1	Hyper	1
uv_ip.1	chr6	1281696	1282496	chr6:1281696-1282496	5		1.0185	-0.559583	-0.316027	-0.366916	-0.372716	-0.60958	-0.880519	-0.890335	-0.540981	-0.288353	0.480832	-0.182405	-0.592302	-0.354514	-0.581637	-0.535488	-0.507712	-0.514293	-0.732202	0.480832	-0.537641										1									0	1	Hyper	1
cold_ip.2	chr5	175606163	175607163	chr5:175606163-175607163	6		1.1955	-0.992947	-1.34203	0.181832	-1.20032	-1.25461	-0.518366	-0.535903	-1.28075	-0.864787	-1.01107	-0.681845	-0.625785	-1.2062	-1.14205	-1.22157	-0.941479	-0.458504	-1.11205	0.181832	-1.01364			1																0	1	Hyper	1
gc_ip.1	chr1	259407094	259407694	chr1:259407094-259407694	4		1.1999	-0.636419	-1.38936	0.53937	-1.45039	0.341678	-0.525715	-0.514527	-0.290344	-0.339904	-1.31851	-0.191059	-1.37217	-0.440852	-1.51348	-1.56796	-1.103	0.612399	0.487944	0.612399	-0.587491			1														1	1	0	3	Hyper	3
cold_ip.2	chr10	143738991	143740191	chr10:143738991-143740191	6		1.2639	-0.0676555	-0.886182	0.711988	-0.976561	-0.18904	-0.0809585	-0.190166	-0.804647	-0.266709	-0.873697	-0.904459	0.030872	-0.621438	-0.589217	-0.602196	-0.682967	0.111516	-0.926911	0.711988	-0.551869			1																0	1	Hyper	1
gh_ip.2	chr9	29622041	29622545	chr9:29622041-29622545	4		-1.0665	-0.123626	-0.743747	0.727391	-1.13481	0.513605	0.0144079	-0.0322112	-0.0511491	0.287772	-0.616099	-0.0586899	-0.733366	-0.0682027	-0.781664	-1.127	-0.28073	0.62759	1.26677	-1.127	-0.0605387				-1											-1			1	2	1	Both	3
hot_ip	chr3	208971392	208971992	chr3:208971392-208971992	4		-1.1235	0.18284	0.192535	0.221185	-0.349322	0.0266584	-0.982455	-0.475529	0.283396	0.678458	-0.374559	-0.735176	-0.526365	0.0523951	-0.743097	0.325597	0.486917	0.512205	0.212097	-0.982455	0.141019						-1													1	0	Hypo	1
hot_ip.2	chr9	47610599	47611271	chr9:47610599-47611271	5		1.0265	0.0979612	-0.383673	-0.831241	-0.540203	-0.346558	-0.258647	-0.5687	0.3833	-0.759495	-0.254444	-0.675356	-0.138765	-0.630744	-0.693035	-0.915553	0.161652	-1.03295	-0.74841	0.3833	-0.643174								1											0	1	Hyper	1
hot_ip.1	chr3	3549332	3550532	chr3:3549332-3550532	7		-0.8393	0.3934	-0.270768	-0.435095	-0.409442	-0.0765784	-1.1076	-1.22789	-0.509964	-0.46726	-0.921757	-0.0699916	-0.89739	-0.737366	-1.51703	0.316542	0.0174664	0.0652153	-0.47664	-1.22789	-0.388636														-1					1	0	Hypo	1
uv_ip.3	chr7	2359564	2360164	chr7:2359564-2360164	4		1.0822	-2.18678	-1.37571	-0.535524	-1.47683	-1.0038	-0.94515	-1.40549	-1.00307	-0.897403	-1.44188	-0.96998	-0.0840254	-1.13646	-1.45008	-0.955962	-0.843742	-0.822891	-1.78839	-0.0840254	-1.16625	-1											1							1	1	Both	2
uv_ip.1	chr6	95632213	95633413	chr6:95632213-95633413	7		1.3186	-1.3643	-1.53562	-0.606277	-1.50241	-1.64821	-0.872179	-1.00059	-1.60002	-0.989456	-0.044995	-1.22341	-0.699809	-1.35845	-0.916704	-1.86874	-1.63735	-0.982176	-1.4184	-0.044995	-1.36364										1									0	1	Hyper	1
uv_ip.1	chr4	17330551	17331151	chr4:17330551-17331151	4		1.5686	-2.26259	-2.47272	-1.97105	-2.23888	-2.35341	-1.63509	-1.17378	-2.33547	-1.98587	-0.476522	-2.03882	-2.37481	-2.37776	-1.52631	-2.34614	-2.06958	-2.28817	-1.66307	-0.476522	-2.04517										1									0	1	Hyper	1
uv_ip.1	chr8	66407233	66408233	chr8:66407233-66408233	6		1.4947	-1.79265	-1.4356	-0.282458	-1.84387	-1.97972	-1.15586	-1.50219	-1.63336	-1.05085	0.2453	-1.25986	-1.14739	-1.2233	-1.21172	-1.04477	-1.45152	-0.639423	-1.92575	0.2453	-1.24941										1									0	1	Hyper	1
uv_ip.3	chr6	154938488	154939288	chr6:154938488-154939288	5		1.0189	-0.530659	0.220594	-0.135734	-0.262054	0.0532661	-0.434133	-0.483493	-0.0169635	0.118849	-0.806115	-0.0339391	0.629762	-0.599899	-0.782648	-0.164052	0.154127	-0.319007	-0.623208	0.629762	-0.389115												1							0	1	Hyper	1
gh_ip.1	chr1	256981815	256982615	chr1:256981815-256982615	5		-1.2051	0.67048	-0.536334	-0.152993	-0.378539	0.0216662	-1.05353	-0.754671	0.0664358	-0.155216	-0.666768	-0.529297	-0.489038	-0.399283	-1.39932	0.342495	0.215904	0.300559	-0.225435	-1.39932	-0.19418														-1					1	0	Hypo	1
cold_ip.2	chr3	179327564	179328164	chr3:179327564-179328164	4		0.8778	-0.913031	-0.855504	-0.207224	-0.785166	-1.36562	-0.907232	-1.07215	-1.11526	-0.663608	-1.5049	-0.717624	0.0277435	-1.2688	-1.04202	-0.747699	-0.90173	-0.919229	-1.63095	-0.207224	-1.08507												1							0	1	Hyper	1
cold_ip.2	chr8	169418538	169419338	chr8:169418538-169419338	5		1.0892	-0.78423	-0.915971	0.00424277	-1.1277	-1.21531	-0.57756	-0.822064	-1.10287	-0.715876	-0.778015	-1.06172	-0.634949	-1.286	-0.914964	-1.16886	-1.05234	-0.596799	-1.49079	0.00424277	-1.08496			1																0	1	Hyper	1
gc_ip	chr4	68506608	68507208	chr4:68506608-68507208	4		1.5004	0.88711	-0.247447	-0.0767436	-0.166524	0.225701	0.377788	-0.0873535	0.808404	0.503662	0.183352	0.119671	-0.0567128	0.150035	-0.611325	-0.19196	1.88918	0.507139	0.589575	1.88918	0.388773														-1		1			1	1	Both	2
uv_ip.1	chr3	1563558	1564558	chr3:1563558-1564558	6		1.8301	-2.58664	-2.58293	-1.89889	-2.23356	-2.2636	-1.97539	-2.10958	-2.48341	-2.54819	-0.343495	-2.02303	-1.96198	-2.40961	-1.21102	-2.21096	-2.60566	-2.04248	-2.56161	-0.343495	-2.17356										1									0	1	Hyper	1
cold_ip.1	chr6	5505877	5506477	chr6:5505877-5506477	4		1.4779	-1.39936	0.541268	-0.666167	-1.56653	-0.964937	-1.39814	-1.7548	-1.15322	-1.04402	-0.84576	-0.515339	-0.988708	-0.781623	-0.462927	-1.1847	-0.853363	-0.911076	-1.42599	0.541268	-0.936614		1																	0	1	Hyper	1
uv_ip.1	chr9	137064308	137064980	chr9:137064308-137064980	5		1.0167	-0.451662	-1.00479	-0.570048	-1.15076	-1.08086	-0.36263	-0.644498	-0.866857	-0.558644	-0.000564551	-1.04408	-0.312082	-0.87685	-1.24767	-1.06248	-0.923529	-0.994745	-0.998376	-0.000564551	-1.01727										1									0	1	Hyper	1
gc_ip	chr2	9267905	9268705	chr2:9267905-9268705	5		1.173	-0.453517	-0.45279	-0.254442	-0.757112	-0.710763	-0.645983	-0.638042	0.182251	-0.288494	-0.456834	-0.42652	-0.536025	-0.18521	-1.16819	-0.503966	0.766332	-0.423785	-0.92508	0.766332	-0.406649																1			0	1	Hyper	1
cold_ip.2	chr2	5574221	5574821	chr2:5574221-5574821	4		1.2576	-1.33104	-0.811198	0.501171	-0.851921	-1.33887	-0.587759	-0.411305	-0.683416	-0.958328	-0.854969	-0.324906	0.129116	-0.726671	-0.431729	-0.722668	-1.14984	-0.146485	-1.36109	0.501171	-0.756414			1																0	1	Hyper	1
uv_ip.3	chr9	23468589	23469093	chr9:23468589-23469093	4		1.0706	-0.945372	-1.73606	-1.12672	-1.06538	-1.77063	-0.974435	-0.732516	-0.677503	-1.38358	-1.43576	-0.867506	-0.239042	-1.00393	-1.36548	-2.01275	-0.854172	-1.27375	-1.3479	-0.239042	-1.30966												1							0	1	Hyper	1
cold_ip.2	chr7	123728654	123729454	chr7:123728654-123729454	5		1.1147	-0.500734	-0.466789	0.561868	-0.592888	-0.633159	-0.222361	-0.490149	-0.523385	0.000872856	0.252167	-0.23897	-0.48733	-0.888468	-0.362253	-0.678724	-0.645176	0.283237	-1.02587	0.561868	-0.552875			1																0	1	Hyper	1
cold_ip.2	chr6	113667797	113669797	chr6:113667797-113669797	11		1.2516	-0.758707	-1.309	0.434845	-1.11582	-0.303935	-0.447654	-0.768803	-0.692988	-0.599167	-0.225379	-0.706812	-0.480191	-1.10452	-0.621027	-0.917801	-1.0439	-0.10302	-1.11044	0.434845	-0.816784			1																0	1	Hyper	1
uv_ip.1	chr3	12880913	12881913	chr3:12880913-12881913	6		1.0485	-1.5411	-1.60785	-1.37554	-1.19716	-1.56685	-1.19128	-1.41434	-1.42854	-1.51876	-0.276733	-1.06912	-1.17195	-1.16256	-0.886841	-1.79053	-1.6176	-1.3343	-1.15961	-0.276733	-1.32524										1									0	1	Hyper	1
uv_ip.1	chr3	113897327	113900527	chr3:113897327-113900527	13		1.0304	-1.40603	-0.486138	-1.21373	-1.07187	-1.23754	-1.12365	-0.443753	-1.09727	-0.696177	0.0983731	-0.958157	-1.15823	-0.713555	-0.10544	-1.11833	-1.22537	-1.30945	-1.12024	0.0983731	-0.932065										1									0	1	Hyper	1
gc_ip	chr2	5299887	5300687	chr2:5299887-5300687	5		0.9493	-0.650359	-0.0886685	-0.298738	-0.746011	-0.432077	-1.26819	-0.846529	0.0491982	0.0778326	-1.22121	-0.425443	-0.329798	-0.412628	-1.50918	-0.0266268	0.485434	-0.438813	-0.881492	0.485434	-0.463884														-1					1	0	Hypo	1
gh_ip.1	chr5	212612361	212612961	chr5:212612361-212612961	4		-1.7961	0.769695	-0.0335308	0.00564564	-0.0147703	0.454442	-0.684409	-1.02882	0.544245	0.214004	-0.450854	0.650285	-0.355984	0.0946346	-1.75458	0.412786	0.756585	0.502494	0.237128	-1.75458	0.0415072							-1							-1					2	0	Hypo	2
gh_ip.2	chr10	4610648	4611648	chr10:4610648-4611648	6		-1.1795	0.0518944	-1.09594	0.25404	-1.21474	0.344677	-0.406711	-0.523968	-0.476042	-0.378821	-0.936194	-0.204032	-1.18824	-0.216437	-1.10071	-1.55561	-0.515292	0.654216	0.477486	-1.55561	-0.376057															-1		1		1	1	Both	2
cold_ip.2	chr10	135330336	135331536	chr10:135330336-135331536	7		1.2507	-0.668628	-1.38157	0.172965	-1.4092	-0.897305	-0.412907	-0.58892	-0.895769	-0.895571	-0.396253	-0.790004	-1.04807	-1.44272	-0.400402	-1.63728	-1.14411	-0.506118	-1.33588	0.172965	-1.07775			1																0	1	Hyper	1
uv_ip.1	chr10	148641107	148641907	chr10:148641107-148641907	5		1.1897	-0.98876	-1.51397	-0.436004	-1.27396	-1.23336	-0.889929	-0.744985	-1.15179	-0.881254	-0.142841	-1.05482	-0.868542	-1.72447	-0.836747	-1.64216	-1.46233	-0.806207	-1.52358	-0.142841	-1.33258										1									0	1	Hyper	1
gh_ip.1	chr10	8719280	8719880	chr10:8719280-8719880	4		1.0947	-1.63369	-1.35096	-1.38544	-1.21019	-1.69216	-1.09279	-1.24788	-1.56515	-1.64211	-1.07359	-1.50128	-1.24056	-1.315	-0.296012	-1.70711	-1.79144	-1.85524	-1.37947	-0.296012	-1.39071														1					0	1	Hyper	1
uv_ip.1	chr7	169253303	169254303	chr7:169253303-169254303	6		1.2887	-1.39053	-1.09572	-1.14834	-1.464	-1.53483	-1.05182	-1.01028	-0.841184	-0.576979	0.206947	-1.06911	-0.526645	-1.18307	-0.116158	-1.74705	-0.714178	-1.33719	-1.39306	0.206947	-1.08178										1									0	1	Hyper	1
gc_ip.1	chr9	153836989	153837493	chr9:153836989-153837493	4		0.8615	-0.253722	-0.699706	0.941208	-0.201414	0.0177695	0.284146	0.280658	0.000865937	0.285926	-0.753019	0.638178	-0.47312	0.0545044	-0.485068	-0.782419	-0.582473	0.769884	0.475956	0.769884	-0.0916025			1																0	1	Hyper	1
uv_ip.1	chr1	194659251	194660451	chr1:194659251-194660451	7		1.2745	-1.27842	-1.35496	-0.516568	-1.4404	-1.374	-1.1851	-1.38242	-1.63544	-1.21223	-0.0288661	-1.08991	-0.932799	-1.03728	-1.32474	-1.36395	-1.5611	-0.916827	-1.6166	-0.0288661	-1.30342										1									0	1	Hyper	1
cold_ip.2	chr7	141812619	141813419	chr7:141812619-141813419	5		1.1894	-0.853844	-1.3252	0.174674	-1.41602	-0.609925	-0.514406	-0.560918	-0.918446	-0.634919	-0.685844	-1.00172	-1.17856	-1.00541	-0.869009	-1.84497	-1.35833	-0.171425	-0.838968	0.174674	-1.01469			1																0	1	Hyper	1
cold_ip.2	chr9	138971957	138972797	chr9:138971957-138972797	6		1.0024	-0.246307	-0.806786	0.599253	-0.648746	-0.25653	-0.154105	-0.152591	-0.802617	-0.0630562	0.138332	-0.308719	-0.606667	-0.290126	-0.428439	-0.7445	-0.933568	0.406598	-0.429028	0.599253	-0.403177			1																0	1	Hyper	1
uv_ip.1	chr7	93084996	93085596	chr7:93084996-93085596	4		1.5546	-1.01324	-2.00036	-1.25303	-0.849009	-1.44707	-1.0652	-1.12131	-1.74226	-1.43239	0.189657	-1.19405	-1.43547	-1.4054	-0.955811	-1.41651	-1.52984	-1.43704	-1.44504	0.189657	-1.36494										1									0	1	Hyper	1
uv_ip.1	chr4	203283733	203284533	chr4:203283733-203284533	5		1.0163	-1.00016	-0.275428	-1.34531	-1.32526	-1.49178	-1.01765	-1.1435	-0.521842	-0.952308	0.176482	-0.506915	-0.68312	-0.908318	-0.735055	-1.30607	-0.354803	-0.759162	-0.97524	0.176482	-0.839774										1									0	1	Hyper	1
uv_ip.1	chr10	148085706	148086306	chr10:148085706-148086306	4		1.3025	-0.887364	-1.58541	0.158669	-1.15947	-0.509457	-1.07115	-1.18263	-1.42336	-0.474712	0.222788	-0.365623	-1.07616	-1.58789	-1.5045	-1.15771	-1.55386	0.000302302	-0.67454	0.222788	-1.0797			1							1							1		0	3	Hyper	3
uv_ip.1	chr4	155530517	155531717	chr4:155530517-155531717	7		1.1594	-1.36824	-1.8588	-1.36446	-1.64512	-1.48598	-1.61127	-1.45887	-1.62399	-1.6865	-0.448679	-1.68134	-1.4729	-1.46108	-1.50531	-1.63734	-1.48277	-1.62059	-1.94159	-0.448679	-1.60811										1									0	1	Hyper	1
cold_ip.2	chr1	292517530	292518130	chr1:292517530-292518130	4		1.1133	-0.580656	-1.15953	0.723208	-0.695752	-0.443966	0.0676945	-0.295784	-0.482544	-0.180656	-0.0514967	0.078859	-0.450845	-0.479741	-0.410809	-0.705942	-0.993877	0.52455	-0.274807	0.723208	-0.390104			1																0	1	Hyper	1
uv_ip.3	chr2	18210312	18211112	chr2:18210312-18211112	5		1.4899	-1.36511	-1.32638	-1.07215	-0.686924	-1.40844	-0.880682	-1.02139	-0.775638	-0.905248	-0.76746	-0.681981	0.265308	-1.56388	-1.14506	-1.04723	-1.20037	-1.10677	-1.28412	0.265308	-1.22457												1							0	1	Hyper	1
cold_ip.2	chr7	154612211	154613011	chr7:154612211-154613011	5		1.3654	-0.769243	-1.17185	0.48672	-1.21146	-0.40479	-0.189065	-0.534135	-0.867161	-0.56225	-1.02735	-0.721841	-0.75299	-1.11729	-1.16291	-0.956483	-1.354	0.0746647	-0.755898	0.48672	-0.878652			1																0	1	Hyper	1
gc_ip.1	chr10	148084506	148086506	chr10:148084506-148086506	11		0.9284	-0.659101	-1.27034	0.633584	-0.637126	0.0400545	-0.266357	-0.340083	-0.647778	-0.0375554	-0.153942	0.157936	-0.46923	-0.679239	-0.838932	-0.925793	-0.805284	0.426164	-0.190617	0.426164	-0.502284			1																0	1	Hyper	1
uv_ip.1	chr1	297756971	297757571	chr1:297756971-297757571	4		1.2062	-0.886523	-0.642476	-0.834728	-1.23756	-0.729934	-0.556074	-0.640991	-0.619321	-0.38895	0.246053	-0.57896	-0.35693	-1.0535	-1.30938	-1.40016	-0.567516	-0.919399	-0.511131	0.246053	-0.960182										1									0	1	Hyper	1
cold_ip.2	chr2	33349654	33351054	chr2:33349654-33351054	8		1.0531	-0.0983463	-0.705357	0.761304	-0.783937	0.00987805	-0.0680975	-0.0794195	-0.370358	-0.028863	-0.415572	0.0383345	-0.460981	-0.427489	-0.410026	-0.807931	-0.542161	0.602441	-0.165517	0.761304	-0.29178			1																0	1	Hyper	1
gc_ip.1	chr2	33350454	33351054	chr2:33350454-33351054	4		1.3665	-0.251755	-1.12008	0.947743	-1.35056	-0.10156	-0.174763	-0.348343	-0.646123	-0.558487	-1.03909	-0.281975	-0.920535	-0.596437	-1.21596	-1.27163	-0.708997	0.83376	-0.236913	0.83376	-0.532696			1														1		0	2	Hyper	2
cold_ip.2	chr9	134513987	134515163	chr9:134513987-134515163	6		1.0078	0.0243731	-0.627346	0.603399	-0.923226	-0.481901	-0.128113	-0.109056	-0.369781	-0.198397	-1.04548	-0.453399	-0.609806	-0.370782	-0.414831	-0.849832	-0.360278	0.0489971	-0.47963	0.603399	-0.404393			1																0	1	Hyper	1
uv_ip.1	chr5	137928050	137929282	chr5:137928050-137929282	7		-1.0276	-0.406309	-0.07942	-0.776353	-0.251593	-0.109823	-0.742429	-0.526925	-0.21108	-0.0388777	-1.30784	-0.136167	-0.189444	-0.164277	-0.699167	-0.101547	-0.250419	-0.45408	-0.0120605	-1.30784	-0.280258										-1									1	0	Hypo	1
cold_ip.2	chr8	153044518	153045518	chr8:153044518-153045518	6		0.8605	-1.28208	-1.0611	-0.451657	-1.27553	-1.15052	-1.10677	-1.04686	-1.73492	-0.917716	-0.0641041	-1.25656	-0.980973	-1.25131	-1.12368	-1.36883	-1.75085	-0.812046	-1.5663	-0.451657	-1.31217										1									0	1	Hyper	1
gh_ip	chr10	13337021	13337621	chr10:13337021-13337621	4		0.9168	-0.772273	-0.442857	-1.00829	-1.06486	-1.19932	-1.21129	-0.928773	-1.37331	-0.531487	0.237928	-0.95446	-0.628126	-0.100617	-1.28214	-0.937318	-1.19584	-1.1491	-1.43966	-0.100617	-1.01745										1									0	1	Hyper	1
cold_ip.2	chr8	161725436	161726436	chr8:161725436-161726436	6		1.2317	-0.88976	-1.4797	0.269324	-1.29378	-0.68587	-0.403619	-0.9229	-1.08633	-0.609289	-1.13661	-0.728173	-0.744061	-0.842081	-1.25672	-1.36292	-1.2085	0.131211	-1.23535	0.269324	-0.962394			1														1		0	2	Hyper	2
cold_ip.2	chr9	94001551	94002055	chr9:94001551-94002055	4		1.0628	-0.0261077	-1.23972	0.690436	-0.952259	-0.0601117	-0.0839666	-0.263834	-0.490413	0.0376506	-0.663942	0.494717	-0.734889	-0.303798	-1.14669	-1.16897	-0.793495	0.539964	0.638633	0.690436	-0.372392			1															1	0	2	Hyper	2
gc_ip.1	chr5	209908072	209908672	chr5:209908072-209908672	4		1.0266	-0.585607	-0.390671	0.425308	-0.791077	-0.293849	-0.344163	-0.203989	-0.931004	-0.133353	-0.567201	0.185363	-0.6711	-0.923015	-0.87183	-1.15945	-1.37555	0.411456	0.227442	0.411456	-0.615158			1														1		0	2	Hyper	2
uv_ip.3	chr5	118303919	118304719	chr5:118303919-118304719	5		1.1032	-0.777903	-1.19993	0.00786486	-1.60762	-0.830607	-1.13211	-1.57006	-1.54638	-0.931228	-0.245717	-1.125	-0.027009	-1.19856	-1.3337	-1.056	-1.435	-0.342787	-1.41508	-0.027009	-1.13019			1									1							0	2	Hyper	2
gc_ip.1	chr9	146206147	146207491	chr9:146206147-146207491	8		0.7673	-0.720953	-1.14359	0.331514	-0.824567	-0.583289	-0.506132	-0.543681	-0.621488	-0.251438	-0.9689	-0.328537	-0.749704	-0.497903	-1.11174	-1.20843	-1.18909	0.0134297	-0.529751	0.0134297	-0.753915			1																0	1	Hyper	1
uv_ip.1	chr6	57745995	57746595	chr6:57745995-57746595	4		1.3132	-1.66056	-1.07897	-0.971696	-1.17509	-1.10251	-0.952749	-1.1605	-1.26321	-0.918186	0.18577	-1.61829	-1.15254	-0.977658	-1.14065	-1.33717	-1.1887	-1.33289	-0.787619	0.18577	-1.12745										1									0	1	Hyper	1
cold_ip.4	chr2	33505418	33506018	chr2:33505418-33506018	4		1.1964	-0.605193	-1.43228	0.0498332	-1.40854	0.284078	-0.215904	-0.589137	-0.432338	-0.444608	-0.859349	-0.624073	-1.0268	-1.17443	-1.01356	-1.49604	-0.953345	-0.211218	-0.625562	0.284078	-0.912358					1														0	1	Hyper	1
hot_ip	chr4	176861140	176861940	chr4:176861140-176861940	5		-1.0296	0.625194	0.761597	0.244605	0.433214	0.50905	-0.698383	-0.646227	0.25027	0.582113	-0.270617	0.19079	0.0346652	0.692357	-0.782969	0.870293	0.386325	0.614097	0.207381	-0.698383	0.331247						-1								-1					2	0	Hypo	2
cold_ip.2	chr9	149987720	149988560	chr9:149987720-149988560	6		1.2672	-1.30232	-1.17631	-0.252094	-1.58809	-1.8073	-0.842621	-1.2044	-1.52855	-0.784957	0.306661	-1.28692	-1.18079	-1.70684	-1.05354	-1.86797	-1.76351	-0.86262	-1.86158	-0.252094	-1.51934			1							1									0	2	Hyper	2
uv_ip.1	chr9	138978686	138979694	chr9:138978686-138979694	7		1.537	-2.1027	-1.34051	-1.70958	-1.82598	-2.11399	-1.30489	-1.39729	-1.87393	-2.00466	-0.17353	-1.8776	-1.73581	-1.51193	-1.04941	-1.83919	-2.09757	-2.31631	-1.44847	-0.17353	-1.71048										1									0	1	Hyper	1
gh_ip.1	chr9	112007891	112008395	chr9:112007891-112008395	4		-1.1723	0.735645	0.785498	0.669196	0.421339	0.660832	0.0163194	0.123082	1.2231	0.7809	0.373021	1.08614	0.538487	0.759102	-0.574537	0.911383	0.870282	0.736961	0.883265	-0.574537	0.597743														-1					1	0	Hypo	1
gc_ip.1	chr5	92806707	92807307	chr5:92806707-92807307	4		1.2689	-0.0486203	-0.714914	0.502189	-0.660516	0.242378	-0.159425	-0.392667	-0.366513	-0.0651496	-0.75119	0.0498295	-0.690287	-0.0329391	-1.43999	-1.16119	-0.800779	0.990232	0.772951	0.990232	-0.278619														-1			1	1	1	2	Both	3
cold_ip.2	chr5	167246497	167247697	chr5:167246497-167247697	7		1.0224	-0.486716	-1.06947	0.0709381	-0.325778	-0.896208	-0.530162	-0.889077	-0.649869	-0.526049	-0.408123	-0.856589	-0.168589	-1.15731	-1.03403	-0.955172	-0.870219	-0.375257	-1.31689	0.0709381	-0.951479			1																0	1	Hyper	1
uv_ip.3	chr5	149957500	149958300	chr5:149957500-149958300	5		-1.236	0.487338	0.551937	-0.453252	-0.0445328	0.414328	-0.388416	-0.470383	0.260355	0.032147	-0.816561	0.230535	-1.09789	0.404073	-0.929671	0.30758	0.722094	-0.0359968	0.360561	-1.09789	0.138107												-1		-1					2	0	Hypo	2
uv_ip.1	chr3	110185780	110186780	chr3:110185780-110186780	6		1.672	-1.75835	-1.39754	-0.478934	-1.15545	-1.46268	-0.760105	-0.76919	-1.00268	-0.942911	0.378968	-1.0655	-0.565817	-1.61694	-1.32739	-1.24059	-1.32602	-0.84579	-1.40149	0.378968	-1.29304										1									0	1	Hyper	1
uv_ip.1	chr5	124135445	124136045	chr5:124135445-124136045	4		-1.4119	-0.0559266	0.118596	-0.209203	-0.449406	-0.00363598	-0.317073	-0.453436	0.0957515	-0.169739	-1.40015	0.169383	-0.3042	0.239656	-0.343865	0.264573	0.309531	-0.257054	-0.142057	-1.40015	0.0117974										-1									1	0	Hypo	1
cold_ip.1	chr2	6131882	6132482	chr2:6131882-6132482	4		-1.7492	2.71993	0.161561	1.24407	2.05654	2.43027	2.17319	2.58377	2.53897	0.783878	1.82478	1.50533	2.02499	1.79066	2.29075	2.18291	2.91235	0.910671	1.37726	0.161561	1.91077		-1							-1							1	-1		3	1	Both	4
gh_ip.1	chr10	147901309	147901909	chr10:147901309-147901909	4		1.0061	-1.16852	-2.05249	-0.600611	-1.41067	-1.02856	-1.05308	-0.791921	-0.762635	-0.951878	-1.07856	-1.00757	-0.90497	-1.32753	-0.18616	-1.62712	-1.43223	-1.04345	-1.53705	-0.18616	-1.19226														1					0	1	Hyper	1
hot_ip.1	chr5	211211187	211212987	chr5:211211187-211212987	8		1.3843	0.472423	0.748445	0.31381	0.385027	0.259098	0.456873	1.74213	0.209146	0.369253	0.760361	0.602009	0.337925	0.44151	0.698738	0.256108	0.187478	0.305057	0.258267	1.74213	0.35786							1												0	1	Hyper	1
cold_ip	chr3	161586791	161587591	chr3:161586791-161587591	5		0.8702	0.91555	-0.216178	0.534384	-0.210803	1.22961	0.165152	0.134446	0.289118	0.377889	0.0192768	-0.0750361	-0.213622	-0.228575	-0.609244	-0.437523	0.353602	0.67223	0.521848	0.91555	0.0453896					1														0	1	Hyper	1
gc_ip	chr2	28315420	28316020	chr2:28315420-28316020	4		1.0977	0.26248	0.644433	0.662173	0.394751	0.0593194	0.311489	0.376667	1.11264	0.701898	0.366927	0.691754	-0.0116065	0.31103	0.690563	-0.179185	1.47613	0.168878	-0.196804	1.47613	0.378435																1			0	1	Hyper	1
gc_ip	chr2	41231832	41232432	chr2:41231832-41232432	4		1.0824	0.77794	0.126774	0.375877	-0.201908	0.328802	0.386911	0.173553	1.28128	0.337265	0.211191	-0.27054	0.759308	0.0156175	0.186365	-0.17689	1.37865	0.330431	0.0431959	1.37865	0.296229																1			0	1	Hyper	1
uv_ip.1	chr9	82734523	82735531	chr9:82734523-82735531	7		1.1222	-0.902627	-0.725562	0.207406	-0.702719	-0.60835	-0.80462	-0.812888	-0.539491	-0.207069	0.411959	-0.72517	-0.218179	-0.699272	-0.995659	-0.50833	-0.634546	-0.472249	-0.951282	0.411959	-0.710223										1									0	1	Hyper	1
gh_ip.2	chr6	15091433	15092033	chr6:15091433-15092033	4		-1.7008	1.29896	1.57865	1.72743	0.980974	1.7327	1.96102	1.82608	1.08611	1.9905	1.53456	1.23483	0.828756	1.94233	1.60821	-0.283706	0.959366	2.01973	2.25638	-0.283706	1.41705															-1				1	0	Hypo	1
cold_ip.2	chr7	100565420	100566220	chr7:100565420-100566220	5		1.2947	-0.595281	-0.802316	0.582103	-1.04062	-0.575539	-0.586414	-0.525616	-1.02493	-0.29665	-0.502315	-0.343283	0.163642	-0.436211	-0.898402	-0.501116	-0.949368	-0.278326	-1.21216	0.582103	-0.712597			1																0	1	Hyper	1
uv_ip.1	chr3	165021671	165022271	chr3:165021671-165022271	4		1.3447	-1.23445	-1.08241	0.0471542	-1.64278	-0.560196	-0.596981	-1.10804	-1.40901	-0.752541	-0.0511867	-1.20705	-1.08065	-1.73679	-1.70532	-1.54303	-1.79492	-0.337767	-1.25748	-0.0511867	-1.39589			1							1							1		0	3	Hyper	3
uv_ip.1	chr9	131252705	131254049	chr9:131252705-131254049	9		-1.0115	2.36387	0.749204	0.741109	1.28666	1.8279	1.04947	1.60101	1.47403	0.697429	0.438721	1.07849	1.59638	0.784896	1.81271	2.16326	2.43978	0.648743	0.85181	0.438721	1.4502										-1									1	0	Hypo	1
uv_ip.1	chr10	10390579	10391789	chr10:10390579-10391789	7		-1.1739	-0.066246	-0.127536	-0.19176	-0.406278	-0.0923177	-0.65389	-0.295477	0.547993	-0.0801521	-1.35243	-0.246476	-0.362299	-0.323366	-0.698041	-0.247049	0.722152	-0.167097	-0.357715	-1.35243	-0.178519										-1									1	0	Hypo	1
cold_ip	chr6	44003707	44004307	chr6:44003707-44004307	4		1.0453	1.37504	0.69246	0.36158	0.266477	0.641164	-0.0743713	0.349116	0.631264	0.65943	0.146922	0.178281	0.386437	0.618706	0.133594	0.414752	0.26513	0.401394	0.145025	1.37504	0.329767	1																		0	1	Hyper	1
uv_ip.1	chr6	147805524	147806324	chr6:147805524-147806324	5		-1.4924	0.375825	0.391111	0.0677814	-0.341129	0.405138	-0.428511	-0.474712	0.526701	0.0223404	-1.42252	0.00890218	-0.168117	-0.0797135	-0.555246	-0.159975	0.985406	0.180813	0.04783	-1.42252	0.0698525										-1									1	0	Hypo	1
cold_ip.2	chr3	39476689	39477489	chr3:39476689-39477489	5		1.0956	-1.65844	-1.74347	-0.262281	-1.51598	-1.93861	-1.00653	-0.382409	-1.50134	-1.27269	-0.0219434	-1.29003	-1.19972	-1.53831	-1.04394	-1.49742	-1.52006	-0.797292	-1.75014	-0.262281	-1.35786			1							1									0	2	Hyper	2
uv_ip.1	chr2	220923155	220924155	chr2:220923155-220924155	6		1.0599	-1.41031	-0.969189	-1.57417	-1.86159	-1.5201	-1.49479	-1.80704	-1.49104	-1.08274	-0.476694	-1.83083	-1.66606	-1.48321	-1.27814	-1.4485	-1.49113	-1.86068	-1.65781	-0.476694	-1.53658										1									0	1	Hyper	1
uv_ip.3	chr7	169173571	169174371	chr7:169173571-169174371	5		1.1081	-0.564317	-0.631049	-0.522383	-0.917566	-0.782031	-0.942376	-0.657317	-0.810809	-0.880656	0.217903	-0.762358	0.400252	-0.77597	-0.90059	-0.736272	-0.500847	-0.320136	-1.01339	0.400252	-0.707868												1							0	1	Hyper	1
gh_ip.1	chr9	30627522	30628026	chr9:30627522-30628026	4		-1.2193	1.64364	1.12789	1.27223	1.38637	1.39194	0.508715	0.500467	1.01437	0.912366	1.38067	1.55683	0.564702	1.23078	0.131071	2.38481	1.34761	1.57601	1.43191	0.131071	1.35036														-1	1				1	1	Both	2
cold_ip.1	chr1	226539883	226540483	chr1:226539883-226540483	4		-1.3051	-0.790637	-1.69739	-0.147935	-0.528339	-0.397239	-0.554838	-0.525626	0.419496	0.779512	-1.31073	-0.276481	-0.192343	0.176143	-0.841228	-0.622694	0.111328	-0.820837	-0.356562	-1.69739	-0.392308		-1							1										1	1	Both	2
cold_ip.2	chr8	167226400	167228000	chr8:167226400-167228000	7		1.1239	-0.479082	-0.612882	0.842347	-0.552765	-0.222367	0.0492753	0.119248	-0.523059	0.169054	-0.314429	-0.125727	-0.184913	-0.398186	-0.314669	-0.431618	-0.523783	0.339132	-0.359957	0.842347	-0.281514			1																0	1	Hyper	1
uv_ip.1	chr4	22981713	22983513	chr4:22981713-22983513	6		1.2753	-1.48175	-0.507401	0.235018	-0.531366	-0.636926	-0.349094	-0.156521	-0.62379	-0.293534	0.690891	-0.504767	-0.221451	-0.488403	-0.211614	-0.583658	-1.23534	-0.219286	-0.768364	0.690891	-0.584444										1									0	1	Hyper	1
uv_ip.1	chr5	213350032	213351032	chr5:213350032-213351032	6		1.4791	-1.03725	-0.932458	-0.43479	-1.28548	-1.71316	-0.848422	-1.18102	-1.1869	-0.499391	0.322113	-0.878539	-0.361412	-1.09925	-0.916779	-1.58386	-1.16199	-0.805188	-1.37457	0.322113	-1.15694										1									0	1	Hyper	1
uv_ip.3	chr8	654864	655664	chr8:654864-655664	5		1.1497	-1.09367	-0.797193	-0.95589	-1.24285	-0.921785	-0.743334	-0.889345	-1.49142	-0.518873	-0.264458	-0.834346	0.0861529	-1.2619	-0.53609	-1.21637	-1.29423	-0.988885	-1.08362	0.0861529	-1.06352												1							0	1	Hyper	1
uv_ip.1	chr5	210020773	210023973	chr5:210020773-210023973	17		1.0792	-1.59649	-1.50802	-1.44112	-1.23202	-1.44007	-1.32047	-1.54187	-1.51547	-1.44825	-0.390553	-1.45462	-1.34936	-1.54698	-0.878074	-1.81418	-1.58984	-1.55652	-1.43316	-0.390553	-1.46979										1									0	1	Hyper	1
uv_ip.1	chr5	19461104	19461904	chr5:19461104-19461904	5		1.4717	-1.57289	-1.84517	-0.440018	-1.55078	-1.8586	-1.67225	-1.58696	-1.97244	-0.987421	-0.0116032	-1.16745	-1.46643	-1.62174	-1.37835	-1.35443	-1.69439	-0.964185	-1.88701	-0.0116032	-1.48335			1							1									0	2	Hyper	2
gh_ip.2	chr6	150308278	150308878	chr6:150308278-150308878	4		-1.3313	-0.0352187	-0.427247	1.06287	-0.764764	0.817866	0.457376	0.10942	0.304376	0.422821	-0.533285	-0.294477	-0.746105	0.336767	-0.576682	-1.32509	-0.0801047	1.12426	0.558115	-1.32509	0.00621147			1												-1		1		1	2	Both	3
cold_ip.2	chr3	178007549	178008749	chr3:178007549-178008749	7		1.2301	-0.621578	-0.75239	0.657485	-0.973175	0.0599364	-0.260982	-0.130737	-0.42593	0.259311	-0.87964	-0.998922	-0.672303	-0.516247	-0.929629	-1.07387	-0.729949	0.465894	-0.651977	0.657485	-0.572629			1														1		0	2	Hyper	2
gc_ip.1	chr7	14465514	14466114	chr7:14465514-14466114	4		1.2208	-0.365866	-1.58555	0.171329	-0.88849	-0.154986	-0.438842	-0.733139	-0.9835	-0.628113	-0.837757	0.0406226	-1.15687	-0.639576	-1.31236	-1.11525	-1.36777	0.531014	-0.234967	0.531014	-0.689818																	1		0	1	Hyper	1
cold_ip.2	chr3	229741471	229742071	chr3:229741471-229742071	4		1.1349	-0.710164	-1.12801	0.413614	-0.919314	-0.338287	-0.414172	-0.271353	-0.667744	0.311074	-0.687764	-0.755954	-0.56043	-0.274706	-1.20094	-1.10453	-1.05406	0.0642213	-0.757797	0.413614	-0.721302			1						1										0	2	Hyper	2
cold_ip.2	chr6	153622778	153624978	chr6:153622778-153624978	11		1.0357	-0.217229	-0.827841	0.644652	-0.520616	0.112884	-0.254809	-0.309553	-0.404674	-0.0398303	-0.216004	-0.0039182	-0.587427	-0.4049	-0.534043	-0.772451	-0.757578	0.246121	-0.123396	0.644652	-0.391041			1																0	1	Hyper	1
uv_ip.3	chr1	141933660	141934260	chr1:141933660-141934260	4		-1.1788	0.171404	0.22375	-0.377129	0.118998	0.324642	-0.455592	-0.332799	0.550773	0.367546	-0.402857	0.379403	-0.979352	0.573291	-0.244561	-0.494616	0.670981	0.528495	0.163395	-0.979352	0.199497												-1							1	0	Hypo	1
cold_ip.2	chr7	124569126	124569926	chr7:124569126-124569926	5		1.3528	-0.00648088	-0.540483	1.0955	-0.592904	0.215806	-0.0518996	-0.262647	-0.599301	0.0327462	-0.3464	-0.589179	-0.325322	-0.305655	-0.652448	-0.737462	-0.742284	0.893687	0.00052368	1.0955	-0.257273			1														1		0	2	Hyper	2
cold_ip.2	chr6	119395378	119397178	chr6:119395378-119397178	10		1.0345	-0.683442	-0.180332	0.823851	-0.576787	0.155413	-0.0693976	-0.173008	-0.415093	0.12724	0.288386	0.0801557	-0.242362	-0.255191	-0.664992	-0.0390757	-0.847898	0.377911	0.165513	0.823851	-0.210622			1																0	1	Hyper	1
uv_ip.1	chr2	29641599	29642199	chr2:29641599-29642199	4		-1.22	-0.21807	-1.06202	-0.071838	-0.200691	-0.404683	-0.744861	-0.938637	-0.212244	-0.166359	-1.53782	0.157094	-0.699759	-0.144447	-0.996825	-0.268464	-0.0354416	-0.158142	-0.303649	-1.53782	-0.317828										-1									1	0	Hypo	1
gc_ip.1	chr2	42367232	42367832	chr2:42367232-42367832	4		1.5672	0.386368	-0.20774	0.771234	-0.346128	0.894218	0.390624	-0.136802	0.247517	0.294166	-0.155763	0.322668	-0.286965	0.263511	-0.226956	-1.05947	-0.0732516	1.94121	1.39913	1.94121	0.374028															-1		1	1	1	2	Both	3
cold_ip.2	chr1	132569376	132570776	chr1:132569376-132570776	8		0.8348	-2.02315	-1.23066	-0.291406	-1.16508	-1.56945	-0.849596	-0.876269	-1.36116	-0.436287	0.116454	-0.654691	-0.839833	-1.03526	-0.965479	-0.892415	-1.4226	-0.712041	-1.72946	-0.291406	-1.12621										1									0	1	Hyper	1
uv_ip.1	chr10	33019906	33021107	chr10:33019906-33021107	7		1.1361	-1.01515	-0.1623	-0.319452	-1.14774	-0.981642	-0.760485	-0.619685	-0.6981	-0.129031	0.261971	-1.02713	-0.5599	-0.236195	-0.935226	-0.814111	-1.16682	-0.78144	-1.3108	0.261971	-0.874098										1									0	1	Hyper	1
cold_ip.1	chr6	151872716	151873516	chr6:151872716-151873516	5		1.0101	-0.154036	0.773679	-0.265565	-0.24314	-0.61008	-0.363995	-0.187006	-0.14257	0.0310406	-0.173136	-0.616233	-0.105375	0.0969443	-0.633801	-0.163724	-0.0450858	-0.212894	-0.459941	0.773679	-0.236417		1																	0	1	Hyper	1
gh_ip.1	chr2	125265481	125266081	chr2:125265481-125266081	4		-1.1081	0.0333941	-0.392014	-0.141492	-0.00176697	0.1744	-0.787629	-0.653588	-0.067882	-0.15377	-0.192469	0.066384	-0.468149	-0.434811	-1.51912	-0.324371	0.353792	-0.12328	-0.418569	-1.51912	-0.411059														-1					1	0	Hypo	1
gc_ip	chr6	153786768	153787368	chr6:153786768-153787368	4		1.4866	0.210331	0.678405	0.254616	0.0796481	0.458284	-0.114541	-0.630373	1.32496	0.552426	-0.42359	0.175424	0.33729	0.55989	-0.81312	0.0729894	1.78472	0.0858714	0.0981998	1.78472	0.298091								1						-1		1			1	2	Both	3
uv_ip.3	chr5	178089957	178090557	chr5:178089957-178090557	4		1.168	0.5774	-0.170045	0.292437	-0.363339	-0.749527	0.17104	0.188608	-0.0978313	0.160166	0.369721	-0.159196	1.0124	0.102072	0.013717	-0.775804	-0.168935	-0.209632	0.104908	1.0124	-0.155612												1							0	1	Hyper	1
cold_ip.2	chr3	56287030	56287630	chr3:56287030-56287630	4		1.6282	-0.687763	-1.08532	0.537582	-1.50135	-0.599157	-0.5184	-0.544639	-0.928526	-1.24567	-0.0470788	-1.09747	-0.820039	-1.3122	-0.706285	-1.58992	-1.15797	-0.04856	-1.72877	0.537582	-1.09062			1							1							1		0	3	Hyper	3
hot_ip.2	chr7	117235725	117236325	chr7:117235725-117236325	4		1.0572	0.0222766	0.0527689	-0.221224	-0.0402997	-0.502669	-0.177057	-0.430417	0.941483	0.0611311	0.0775678	-0.0416645	-0.129247	-0.0973465	-0.54608	0.224922	0.76306	-0.283397	-0.755496	0.941483	-0.115723								1											0	1	Hyper	1
cold_ip.2	chr3	67169355	67169955	chr3:67169355-67169955	4		1.235	-0.536217	-0.719264	0.750625	-0.711547	-0.743277	0.0330652	-0.139225	-0.535474	-0.0386146	0.434756	-0.201857	0.145896	-0.179295	-0.720815	-0.439163	-0.493005	-0.177587	-0.896586	0.750625	-0.484409			1																0	1	Hyper	1
cold_ip.2	chr10	10142460	10143260	chr10:10142460-10143260	5		1.0412	-0.302573	-0.78523	0.591014	-1.0467	-0.248769	-0.0212239	-0.257166	-0.221209	-0.0749253	-0.118228	0.0504848	-0.485564	-0.296494	-0.568417	-1.3418	-0.436498	0.196257	-0.254047	0.591014	-0.450167			1																0	1	Hyper	1
uv_ip.3	chr4	5666142	5666742	chr4:5666142-5666742	4		1.2724	-1.47411	-1.61086	-1.59674	-1.37955	-1.50853	-1.63748	-1.48099	-1.3762	-1.04071	-1.33003	-1.50955	-0.328039	-1.79989	-1.55793	-1.7091	-1.3048	-1.63964	-1.59145	-0.328039	-1.60047												1							0	1	Hyper	1
gc_ip	chr10	130204073	130204673	chr10:130204073-130204673	4		1.1073	-1.27144	-0.577911	-0.49446	-0.934547	-1.43197	-1.17348	-1.08001	-0.574654	-0.350222	-1.49371	-0.786488	-0.39093	-1.24994	-2.06809	-1.25247	0.0444821	-0.796989	-1.05391	0.0444821	-1.06282														-1		1			1	1	Both	2
cold_ip.1	chr5	30218367	30219567	chr5:30218367-30219567	7		1.1359	-2.07537	0.0117428	-1.03216	-1.80486	-1.06248	-1.14976	-1.14585	-1.67215	-0.964124	-0.836712	-1.58059	-1.34902	-1.0647	-0.252124	-1.63398	-0.658602	-1.28698	-1.84838	0.0117428	-1.12413		1																	0	1	Hyper	1
cold_ip.2	chr6	79193671	79194871	chr6:79193671-79194871	7		0.8747	-0.817256	-1.32029	-0.494709	-1.69516	-1.22624	-1.64232	-1.31225	-1.68049	-0.944771	-0.346195	-1.2791	-1.18605	-1.50494	-1.55511	-1.36063	-1.33739	-0.815824	-1.64272	-0.494709	-1.36943										1									0	1	Hyper	1
cold_ip.2	chr6	120847874	120849074	chr6:120847874-120849074	7		1.1085	-0.806312	-0.791061	0.454117	-0.741649	-0.741762	0.0745941	0.0133549	-0.221297	-0.140751	-0.0645162	-0.457049	-0.320966	-0.580072	-0.469672	-1.18552	-0.714342	-0.166371	-0.810036	0.454117	-0.654336			1																0	1	Hyper	1
gc_ip.1	chr6	168793602	168794602	chr6:168793602-168794602	6		0.9882	-0.0685316	0.0364631	0.991542	-0.510275	0.0746248	0.0750377	0.0341533	-0.559433	0.475952	0.181965	-0.244136	-0.362601	-0.164884	-0.601519	-0.335775	-0.627721	0.76992	-0.349917	0.76992	-0.218316			1																0	1	Hyper	1
uv_ip.2	chr1	3270054	3270854	chr1:3270054-3270854	5		1.2538	-1.09891	-0.336796	-0.267161	-0.567464	-0.565566	-1.15336	-1.06763	-0.693433	-0.477469	-1.57503	0.373222	-0.654452	-0.647758	-1.48035	-0.918872	-0.746054	-0.641926	-0.84864	0.373222	-0.8806											1								0	1	Hyper	1
uv_ip.3	chr1	245869865	245870665	chr1:245869865-245870665	5		1.1213	-1.36198	-0.857454	-0.244211	-0.913104	-0.794723	-1.06967	-0.81715	-1.23356	-0.110528	-1.06316	-0.824908	-0.049149	-1.04287	-1.55132	-0.881503	-1.29772	-0.630346	-1.61889	-0.049149	-1.17044									1			1							0	2	Hyper	2
uv_ip.3	chr6	57394885	57395485	chr6:57394885-57395485	4		0.9486	-1.03458	-0.688077	-0.470341	-0.997657	-1.18405	-0.311399	-0.033213	-0.80373	-0.715133	-0.472536	-0.910192	-0.0914489	-1.15713	-1.00377	-1.36759	-0.814763	-0.71361	-1.18336	-0.0914489	-1.04004							1												0	1	Hyper	1
gc_ip.1	chr7	172463275	172464075	chr7:172463275-172464075	5		1.1525	-0.82763	-1.7857	0.0828315	-1.86596	-0.38024	-0.862905	-0.566913	-0.898722	-0.477224	-1.03481	-0.840183	-1.44281	-0.718742	-1.70996	-2.29515	-1.28992	0.0886594	-0.457968	0.0886594	-1.06385			1												-1		1		1	2	Both	3
uv_ip.3	chr5	39888851	39889651	chr5:39888851-39889651	5		1.4696	-1.46112	-1.37475	-1.53623	-1.61854	-1.64459	-1.54359	-1.76249	-1.4997	-1.53498	-1.71031	-1.42341	-0.0736826	-1.54107	-1.59784	-1.21546	-1.559	-1.74513	-1.60101	-0.0736826	-1.54325												1							0	1	Hyper	1
gc_ip.1	chr4	186643272	186644272	chr4:186643272-186644272	6		1.0639	-0.531993	-1.14124	0.180256	-1.73084	0.0630937	-0.206601	-0.753536	-0.525112	-0.486051	-1.48499	-0.338152	-0.993265	-1.01017	-2.05792	-0.830687	-1.06515	0.27223	-0.0583651	0.27223	-0.791677														-1			1		1	1	Both	2
cold_ip.2	chr6	163174821	163175421	chr6:163174821-163175421	4		1.1564	-0.555824	-1.20404	0.062322	-1.66489	-1.57857	-0.868223	-1.17242	-1.45425	-1.30975	-1.07331	-1.48914	-0.968242	-1.24856	-0.807495	-1.0754	-1.10901	-0.836945	-1.48715	0.062322	-1.09409			1																0	1	Hyper	1
cold_ip	chr3	186927286	186928086	chr3:186927286-186928086	5		1.2274	-0.0425325	-1.15046	-0.575361	-1.27732	-0.865107	-1.37771	-1.20703	-1.47585	-0.678109	-1.38708	-1.35416	-1.0519	-1.09077	-1.35749	-1.35114	-1.58602	-0.436327	-1.79785	-0.0425325	-1.26993	1																		0	1	Hyper	1
gc_ip.1	chr1	182622487	182623087	chr1:182622487-182623087	4		1.2057	-0.573048	-0.806041	0.581433	-0.831766	0.163961	-0.412857	-0.415937	-0.543561	-0.298166	-0.746569	0.346481	-1.19158	-0.332148	-0.324012	-1.49107	-0.972184	0.980638	0.788475	0.980638	-0.22505															-1		1	1	1	2	Both	3
gc_ip	chr10	144603796	144604396	chr10:144603796-144604396	4		1.2038	-0.131005	0.092948	-0.10789	-0.304729	-0.0716412	-0.50381	-0.449174	0.642116	0.294586	-1.11008	0.137727	-0.95891	-0.320801	-1.13993	-0.412614	0.96764	-0.336456	-0.174817	0.96764	-0.236163																1			0	1	Hyper	1
uv_ip.1	chr7	173738140	173739940	chr7:173738140-173739940	9		1.0265	-1.44952	-1.17432	-0.57725	-1.11202	-0.868732	-0.725576	-0.864862	-0.903378	-0.585853	0.0726671	-0.752939	-0.872775	-0.792232	-0.772417	-1.01438	-1.40202	-0.889519	-0.852534	0.0726671	-0.95385										1									0	1	Hyper	1
uv_ip.1	chr3	180744308	180744908	chr3:180744308-180744908	4		1.6432	-2.20988	-2.58829	-1.62133	-2.23135	-1.95065	-1.80166	-2.04129	-1.36743	-1.40468	-0.141686	-2.48277	-1.78533	-1.36326	-1.52674	-2.30211	-1.25116	-2.12041	-2.14575	-0.141686	-1.78491										1									0	1	Hyper	1
uv_ip.1	chr1	38848728	38849328	chr1:38848728-38849328	4		1.2939	-1.42502	-0.700338	-0.42581	-0.888781	-0.928583	-0.768358	-0.399663	-0.536016	-0.504166	0.513861	-1.02489	-0.10573	-0.472379	-0.880699	-0.925649	-0.58224	-0.835849	-0.983685	0.513861	-0.780084										1									0	1	Hyper	1
uv_ip.1	chr10	132094501	132095101	chr10:132094501-132095101	4		1.2839	-1.61062	-1.96972	-0.428443	-1.2536	-0.685056	-1.11939	-0.739773	-1.19713	-0.158349	0.136275	-1.3039	-0.843706	-1.58906	-1.0531	-1.17462	-0.793066	-0.661706	-1.614	0.136275	-1.14759										1									0	1	Hyper	1
gh_ip.2	chr9	154485343	154485847	chr9:154485343-154485847	4		-0.7879	0.348741	-0.237143	1.38449	-0.682772	1.34481	0.764284	0.683247	0.422925	0.758174	0.746755	-0.139486	0.197263	0.773494	0.806184	-0.209392	0.278543	1.28013	0.541953	-0.209392	0.578485				-1															1	0	Hypo	1
uv_ip.1	chr4	237392183	237393383	chr4:237392183-237393383	7		1.4856	-2.11151	-2.04494	-1.31846	-1.86545	-2.4066	-1.5468	-1.51288	-2.08605	-1.61138	-0.191489	-1.44103	-1.72048	-1.89213	-1.40942	-1.91972	-1.41976	-1.66698	-1.75476	-0.191489	-1.67713										1									0	1	Hyper	1
cold_ip.2	chr9	140773665	140774169	chr9:140773665-140774169	4		0.9457	-0.477647	0.105497	0.723673	-1.25391	0.23398	-0.180076	-0.0383245	-0.762116	0.92126	-0.690149	-0.7043	-0.815891	0.18717	-0.315606	-0.919025	-1.01874	0.360882	0.372885	0.723673	-0.222073				-1					1										1	1	Both	2
gh_ip.1	chr7	171061341	171062741	chr7:171061341-171062741	8		1.3791	-1.56196	-0.946503	-1.34366	-1.65146	-1.80927	-1.34087	-1.35681	-1.50791	-1.29082	-1.19687	-1.64965	-1.08639	-1.43089	0.027439	-1.70022	-1.52173	-1.9613	-1.52307	0.027439	-1.35163														1					0	1	Hyper	1
cold_ip.2	chr6	13976789	13977789	chr6:13976789-13977789	6		1.3266	-1.37256	-1.70602	0.386253	-1.28999	-0.434551	-0.631317	-0.73569	-1.06343	-1.22588	-1.17801	-0.134539	-1.10129	-0.676573	-1.24216	-1.77276	-1.44625	-0.028893	-0.475422	0.386253	-0.940341			1																0	1	Hyper	1
hot_ip.1	chr9	24455303	24455807	chr9:24455303-24455807	4	chr9:24455303-24455807	-1.4205	-0.745057	-0.167511	-0.0392795	-0.335773	-0.774379	-1.08976	-1.29919	-0.526213	-0.451442	-0.578171	-0.106134	-0.318859	-0.580274	-0.0612433	1.05284	0.598169	0.268021	-0.549703	-1.29919	0.121302						-1	-1												2	0	Hypo	2
cold_ip.2	chr9	75294273	75294945	chr9:75294273-75294945	5		1.0789	0.255909	0.295576	1.40358	0.0649964	0.637725	0.855609	1.53602	0.305679	0.791429	0.916949	0.204339	0.73225	0.385138	0.683201	-0.082446	0.0323052	0.777308	0.152806	1.40358	0.324719			1				1												0	2	Hyper	2
cold_ip.2	chr3	221634766	221635366	chr3:221634766-221635366	4		1.045	-0.507113	-0.758115	0.58669	-0.85028	-0.141747	-0.24257	0.233978	-0.391586	-0.0809642	-0.402019	-0.473604	-0.533897	-0.261288	-0.460225	-0.775209	-0.67295	0.14214	-0.722592	0.58669	-0.458354			1																0	1	Hyper	1
gh_ip.1	chr10	24444900	24445900	chr10:24444900-24445900	6		-0.9569	0.656578	0.413506	-0.0507632	0.269171	0.372866	-0.0698689	-0.109218	0.397851	0.142353	-0.702045	0.186969	0.083631	0.286409	-0.657238	0.720323	0.928926	0.27443	0.244985	-0.657238	0.299639										-1									1	0	Hypo	1
gh_ip.1	chr6	60180275	60181675	chr6:60180275-60181675	8		1.4278	-2.22247	-2.32327	-1.65573	-1.77314	-2.26477	-1.58978	-1.76391	-2.05935	-2.1462	-1.60585	-1.54209	-2.04158	-2.0497	-0.449422	-2.42899	-2.37257	-2.13574	-1.82714	-0.449422	-1.87726														1					0	1	Hyper	1
uv_ip.1	chr7	156733329	156734329	chr7:156733329-156734329	6		-1.1073	0.434815	0.475771	-0.409858	0.100375	0.242763	-0.180515	-0.452618	0.178793	0.0487826	-1.01761	-0.0885052	-0.466599	0.0096963	-0.698337	0.622532	0.560426	0.174202	-0.130646	-1.01761	0.0896456										-1									1	0	Hypo	1
cold_ip.2	chr8	10867782	10868382	chr8:10867782-10868382	4		1.4577	-0.556946	-1.08225	0.682133	-1.49592	-0.824405	-0.0570597	-0.0744094	-0.715026	-0.426618	-1.81446	-0.133482	-1.30399	-0.556781	-1.44289	-1.81776	-0.895461	0.426793	-0.367526	0.682133	-0.775605			1							-1					-1		1		2	2	Both	4
uv_ip.1	chr8	78642115	78643115	chr8:78642115-78643115	5		1.2739	-1.31293	-1.29445	-0.932118	-1.20848	-1.543	-0.899586	-0.883647	-1.57522	-1.0834	0.0443377	-1.04825	-1.25436	-0.993775	-1.03114	-1.34183	-1.57974	-0.98327	-1.44785	0.0443377	-1.2296										1									0	1	Hyper	1
cold_ip.2	chr6	154153326	154153926	chr6:154153326-154153926	4		1.0952	-0.288737	-0.449262	0.570858	-0.757769	0.2936	-0.46644	-0.612854	-0.251941	-0.356318	-0.045975	0.132731	-1.13411	-0.448812	-0.881406	-1.52915	-0.773413	0.539358	-0.0525234	0.570858	-0.524324			1												-1		1		1	2	Both	3
cold_ip.4	chr3	164524558	164525358	chr3:164524558-164525358	5		1.4119	-0.557646	-0.207771	-0.0108016	-1.25182	1.01504	-0.411067	-0.390665	-0.699667	-0.0990852	-0.297043	-0.495192	-0.864623	0.260526	-0.948497	-1.29189	-0.914864	0.11056	0.403267	1.01504	-0.396817					1														0	1	Hyper	1
uv_ip.1	chr1	188063432	188064632	chr1:188063432-188064632	7		1.4893	-1.12979	-1.55446	-0.875348	-1.40526	-1.29801	-0.72837	-0.325627	-1.60243	-0.467901	0.320398	-1.02112	-0.979724	-1.17462	-0.593871	-1.43796	-1.08802	-1.31807	-1.40082	0.320398	-1.16889										1									0	1	Hyper	1
uv_ip.1	chr2	5373490	5374090	chr2:5373490-5374090	4		1.1764	-0.958964	-1.06617	-0.287069	-1.03242	-0.899819	-0.790341	-1.50654	-0.426037	-0.577951	0.310023	-0.643498	-0.932327	-1.01134	-1.02848	-1.30141	-0.20383	-0.539748	-1.11367	0.310023	-0.866412										1									0	1	Hyper	1
cold_ip.2	chr1	35582414	35583214	chr1:35582414-35583214	5		1.4433	-1.75753	-1.89042	0.0932064	-1.56985	-1.13494	-1.08637	-1.33094	-1.53035	-1.30201	-0.87183	-1.15357	-0.947007	-1.67176	-1.21041	-1.24973	-1.89458	-0.346437	-1.72752	0.0932064	-1.35007			1														1		0	2	Hyper	2
uv_ip.3	chr1	195337918	195338718	chr1:195337918-195338718	5		-1.0936	-0.277022	-0.525908	0.345727	-0.730798	0.634101	-0.306056	-0.609089	-0.480551	-0.302882	-0.792369	0.120614	-1.18378	-0.0755419	-0.635242	-0.706223	-0.629627	0.794474	0.71138	-1.18378	-0.09013												-1							1	0	Hypo	1
gc_ip.1	chr5	141434958	141435558	chr5:141434958-141435558	4		1.0178	-0.43863	-0.828568	0.282184	-1.39448	0.232495	-0.728487	-0.951285	-0.985691	-0.448081	-0.60483	-0.505779	-1.01763	-0.851386	-1.61024	-1.02574	-0.82547	0.167922	-0.954543	0.167922	-0.84991			1		1												1		0	3	Hyper	3
cold_ip.2	chr2	21279885	21280885	chr2:21279885-21280885	6		1.0036	-1.00389	-1.50263	0.170069	-0.729494	-0.947335	-0.323385	-0.387268	-0.582288	-0.835396	-0.559206	-0.681658	-0.584893	-0.855403	-0.595786	-1.20018	-1.00574	-0.354375	-0.989793	0.170069	-0.833547			1																0	1	Hyper	1
uv_ip.1	chr10	2257381	2259381	chr10:2257381-2259381	11		1.5532	-2.70032	-1.9578	-0.868955	-1.76715	-2.63255	-1.63301	-1.65457	-2.04235	-1.5183	-0.330744	-1.59232	-1.33584	-2.02729	-1.74915	-1.68606	-2.42745	-1.56003	-1.85385	-0.330744	-1.88397			1							1									0	2	Hyper	2
uv_ip.1	chr7	160059675	160060276	chr7:160059675-160060276	4		1.2441	-1.66443	-1.42619	-1.22595	-1.42943	-1.82523	-1.22269	-1.41859	-2.06256	-1.5752	-0.3266	-1.57622	-1.27485	-1.44985	-1.05337	-1.66372	-1.96277	-1.58316	-1.71117	-0.3266	-1.57067										1									0	1	Hyper	1
uv_ip.1	chr1	282894721	282895521	chr1:282894721-282895521	4		1.1881	-1.2724	-0.553483	-0.850601	-1.19428	-1.41891	-1.203	-1.13662	-0.617806	-0.610339	0.360628	-1.05452	-1.31207	-1.0222	-0.155614	-1.10208	-0.359651	-0.936079	-1.38916	0.360628	-0.827463										1									0	1	Hyper	1
uv_ip.1	chr5	33978593	33980593	chr5:33978593-33980593	11		1.4473	-1.493	-1.99967	-0.822997	-1.32634	-1.70179	-1.32214	-1.49662	-1.36775	-1.40362	0.135098	-1.11167	-0.740528	-1.15603	-1.05402	-1.41239	-1.34459	-1.15546	-1.75063	0.135098	-1.31219										1									0	1	Hyper	1
uv_ip.1	chr1	279184496	279185096	chr1:279184496-279185096	4		1.2602	-1.15951	-0.752491	-0.940788	-1.28193	-1.22892	-1.30566	-1.42249	-1.01327	-0.550613	0.268611	-1.43695	-0.673889	-1.74522	-0.510301	-1.09759	-0.47547	-0.931837	-1.18908	0.268611	-0.991584										1									0	1	Hyper	1
cold_ip.1	chr2	130740696	130741496	chr2:130740696-130741496	5		1.1448	-1.20817	-0.0624763	-1.02761	-0.931308	-1.54368	-1.11422	-1.46866	-1.60894	-0.833687	0.19462	-1.6368	-1.03524	-1.05854	-1.02229	-1.18394	-1.08993	-1.43439	-1.4544	-0.0624763	-1.20725		1								1									0	2	Hyper	2
cold_ip.2	chr7	154507437	154508437	chr7:154507437-154508437	6		1.0428	-0.722467	-0.705673	0.535918	-0.840263	-0.465812	-0.601403	-0.345705	-0.542664	-0.414694	-0.697952	-0.452358	-0.846492	-0.609284	-1.01767	-0.702135	-0.796231	0.185842	-0.10174	0.535918	-0.50687			1																0	1	Hyper	1
gc_ip	chr1	228051320	228051920	chr1:228051320-228051920	4		1.0826	-0.977661	-1.01866	-1.10573	-1.21063	-1.24432	-1.0766	-1.27458	-0.377038	-0.0729825	-1.34906	-1.0441	-0.47483	-1.56796	-1.12405	-1.46766	0.0642417	-1.31607	-0.698947	0.0642417	-1.01841																1			0	1	Hyper	1
cold_ip.2	chr1	54275827	54278427	chr1:54275827-54278427	14		1.1918	-1.82358	-1.58313	-0.107806	-1.70286	-1.11877	-0.878922	-1.20701	-1.54916	-0.992801	-0.881225	-1.33421	-1.23987	-1.38774	-1.03991	-1.30641	-1.74349	-0.670543	-1.64934	-0.107806	-1.29957			1																0	1	Hyper	1
uv_ip.1	chr6	157738217	157739017	chr6:157738217-157739017	5		1.489	-1.98825	-1.86017	-1.19111	-1.84619	-1.66075	-1.14104	-1.0408	-1.47171	-1.7164	-0.232276	-1.44137	-2.08091	-1.73241	-1.60889	-1.85041	-1.76477	-1.43298	-1.93833	-0.232276	-1.7213										1									0	1	Hyper	1
cold_ip.2	chr3	18024801	18026001	chr3:18024801-18026001	7		1.0969	-0.567961	-0.637957	0.456593	-0.516091	-0.355875	-0.324129	-0.470979	-0.518543	-0.0216378	-0.399023	-0.104124	-0.781951	-0.504973	-0.89979	-1.23645	-0.894033	0.0773386	-0.384082	0.456593	-0.640332			1																0	1	Hyper	1
uv_ip	chr6	91632599	91633599	chr6:91632599-91633599	6		0.7645	-1.54949	-1.30495	0.235583	-0.740269	-0.614866	-0.63627	-0.735512	-0.880376	-0.0233406	0.41047	-0.292098	-0.520921	-0.789488	-0.870787	-0.909473	-1.39318	-0.0969387	-0.667277	-0.0233406	-0.787858			1							1									0	2	Hyper	2
cold_ip.2	chr5	73726411	73727211	chr5:73726411-73727211	4		1.1131	0.546298	0.0988891	1.36095	-0.00366281	0.865646	0.561584	0.693552	0.276719	0.130854	0.348231	0.425632	0.43389	-0.169783	0.486929	-0.0107031	0.130188	1.01261	0.0378875	1.36095	0.247855			1																0	1	Hyper	1
hot_ip.1	chr9	67980191	67980695	chr9:67980191-67980695	4		1.906	-0.34962	-1.62982	-1.94802	-1.63619	-1.94842	-0.131613	0.365175	-1.24208	-2.31444	-0.145738	-0.856711	-1.45899	-0.744698	-0.357548	-2.28021	-2.64608	-2.20159	-1.01476	0.365175	-1.54082	1					1	1			1				1		-1			1	5	Both	6
gh_ip.1	chr10	149309155	149309756	chr10:149309155-149309756	4		-1.3067	0.221487	-0.549656	0.323234	-1.06828	0.388302	-0.551957	-0.464887	-0.302915	-0.279104	-0.811475	-0.303093	-0.831339	-0.263668	-1.67307	-1.1419	-0.575003	0.812451	0.643237	-1.67307	-0.366325														-1			1	1	1	2	Both	3
uv_ip.1	chr3	187431194	187431794	chr3:187431194-187431794	4		1.3207	-1.3211	-1.38976	-0.641786	-1.1461	-1.21466	-1.25265	-1.42654	-0.841795	-0.642771	0.177709	-1.07126	-1.07598	-0.916586	-0.562714	-1.80138	-1.13658	-0.999	-1.44198	0.177709	-1.14304										1									0	1	Hyper	1
uv_ip.3	chr6	147045487	147046287	chr6:147045487-147046287	5		-1.0786	-0.241076	-0.747285	0.0104429	-0.678358	0.135931	-0.310875	-0.511767	-0.303213	-0.0837894	-0.883377	0.43237	-1.43995	-0.382733	-0.975649	-1.14813	-0.564042	0.601386	0.301238	-1.43995	-0.361321												-1							1	0	Hypo	1
gh_ip.1	chr9	134043884	134044388	chr9:134043884-134044388	4		-1.6581	-0.089586	-0.348564	-0.328429	-0.56498	-0.046976	-0.997502	-0.829269	-0.238133	-0.344215	-0.565067	0.0516443	-0.876966	-0.546552	-2.08012	-0.324763	1.07226	-0.059661	-0.593086	-2.08012	-0.421987														-1		1			1	1	Both	2
uv_ip	chr9	45874624	45875296	chr9:45874624-45875296	5		-1.01	-0.561389	-1.09389	-0.447739	-0.227451	-0.374689	-0.386024	-0.425382	-1.14551	-1.41395	-0.400722	-0.280157	-0.361774	-0.459193	-0.131969	-0.534391	-0.842808	-0.373246	-0.0819245	-1.41395	-0.403922									-1										1	0	Hypo	1
gh_ip.1	chr9	136918270	136918774	chr9:136918270-136918774	4		1.554	-1.75835	-1.40371	-1.01119	-1.78665	-1.91719	-1.31441	-0.930553	-1.10426	-1.17561	-0.213193	-1.12158	-0.446888	-0.873278	0.443913	-1.86076	-1.21683	-1.42007	-1.73368	0.443913	-1.11012														1					0	1	Hyper	1
gh_ip.1	chr4	11705444	11706044	chr4:11705444-11706044	4		-1.3821	0.427146	0.000719601	0.23672	-0.397029	-0.429209	-0.397229	-0.60507	0.635709	0.178665	-0.729372	-0.0245101	-0.00651884	-0.0226231	-1.19396	0.901987	1.02589	0.470669	-0.0532019	-1.19396	0.188127														-1					1	0	Hypo	1
cold_ip.2	chr3	191841593	191842793	chr3:191841593-191842793	7		1.0498	-0.538887	-1.12993	0.318232	-0.891814	-0.374093	-0.744146	-0.907167	-0.729504	-0.230578	-1.06447	-0.217692	-0.924997	-0.739466	-1.42514	-1.058	-0.745924	0.212421	-0.633306	0.318232	-0.73157			1																0	1	Hyper	1
uv_ip.1	chr10	142844052	142844852	chr10:142844052-142844852	5		-1.3153	-0.390374	0.165413	0.164428	-0.378819	0.185427	-1.00041	-0.663222	-0.0985263	0.168538	-1.60648	-0.0202169	0.0489848	-0.455691	-0.948678	-0.230733	0.637092	-0.22246	-0.526717	-1.60648	-0.291198										-1									1	0	Hypo	1
cold_ip.2	chr5	5199374	5200374	chr5:5199374-5200374	6		1.0471	-0.698172	-1.39368	-0.0816573	-1.52471	-1.23242	-0.23948	-0.808217	-0.98004	-1.0083	-0.49636	-1.07375	-1.06281	-1.18578	-0.913697	-1.67622	-1.08493	-0.729558	-1.18208	-0.0816573	-1.12871			1																0	1	Hyper	1
uv_ip.1	chr3	229581412	229583212	chr3:229581412-229583212	10		1.0314	-1.58568	-1.38742	-1.44148	-1.59228	-1.38952	-1.44329	-1.5475	-1.63787	-1.73073	-0.434883	-1.79632	-1.48401	-1.52044	-1.0152	-1.40314	-1.53931	-2.07835	-1.24106	-0.434883	-1.46625										1									0	1	Hyper	1
cold_ip.2	chr5	192253547	192254147	chr5:192253547-192254147	4		1.0111	-0.340738	-1.32829	0.688361	-0.658192	0.713896	-0.128207	-0.146134	-0.139131	-0.396729	-0.365965	-0.321209	-0.921389	-0.62482	-0.669753	-0.369721	-0.361534	0.348486	-0.259271	0.688361	-0.322769		-1	1		1														1	2	Both	3
gh_ip.2	chr2	49464877	49465677	chr2:49464877-49465677	5		-1.5675	0.272153	0.351049	0.201953	-0.176845	0.302092	0.0949779	-0.0962226	0.308903	0.317849	0.201886	0.534133	-0.505706	0.243487	-0.023149	-1.44782	0.205394	0.810732	0.929593	-1.44782	0.119706															-1				1	0	Hypo	1
cold_ip.2	chr5	167432170	167433170	chr5:167432170-167433170	6		0.9434	-0.513411	-0.776603	0.513269	-1.26027	-0.0564312	-0.45735	-0.441102	-0.525722	-0.0593585	-0.802304	0.0325051	-1.06692	-0.291339	-1.05381	-1.25032	-0.665549	0.741555	-0.0611387	0.513269	-0.4301																	1		0	1	Hyper	1
uv_ip.1	chr4	175970566	175971566	chr4:175970566-175971566	6		-1.0877	0.585282	0.292484	-0.123622	0.239537	0.193889	-0.454963	-0.634922	0.400565	-0.0363938	-0.88281	0.30062	-0.20727	0.423104	-0.697646	0.432729	0.622982	0.47749	-0.0295026	-0.88281	0.204859										-1									1	0	Hypo	1
hot_ip.2	chr5	186863955	186864755	chr5:186863955-186864755	5		-1.0577	-0.0791834	-0.0542636	-0.0750908	0.665852	0.277725	-0.101008	-0.0910975	-0.857241	-0.0894959	0.2751	-0.027401	0.0501997	0.0825054	0.186332	0.214811	-0.0694092	0.32897	0.459414	-0.857241	0.200437								-1											1	0	Hypo	1
uv_ip.1	chr6	106978654	106979454	chr6:106978654-106979454	5		1.5331	-2.22798	-1.50949	-0.919278	-1.38685	-1.92209	-1.46527	-1.593	-1.45575	-0.77	0.00556967	-1.71768	-0.832215	-1.7296	-1.28069	-1.40768	-1.25718	-1.48713	-2.00268	0.00556967	-1.5275										1									0	1	Hyper	1
uv_ip.1	chr5	61802268	61802868	chr5:61802268-61802868	4		1.6488	-0.964046	-0.0906522	0.412193	-0.936936	-0.922007	-0.0809824	-0.390319	-0.482989	-0.192969	1.22517	-0.562817	-0.139356	-0.245111	0.53741	-0.775642	-0.731605	-0.12839	-1.19838	1.22517	-0.42362										1									0	1	Hyper	1
cold_ip.2	chr7	6434580	6435180	chr7:6434580-6435180	4		1.4917	-1.21087	-1.85956	0.17358	-1.67669	-1.25732	-1.39774	-1.17579	-1.17915	-0.697644	-0.650249	-0.708077	-0.992162	-1.14491	-1.8419	-1.4829	-1.17603	-0.517403	-1.74587	0.17358	-1.31817			1																0	1	Hyper	1
gc_ip	chr5	85235958	85236758	chr5:85235958-85236758	5		0.8994	0.605863	0.738644	0.461005	0.549027	0.954875	-0.405509	-0.567085	0.738419	0.370452	-0.0865518	1.11145	0.0423119	0.335361	-0.846695	0.152552	1.15383	0.745779	-0.0144808	1.15383	0.25439														-1					1	0	Hypo	1
uv_ip.1	chr9	137351247	137352087	chr9:137351247-137352087	6		1.0615	-1.34964	-1.02895	-1.07738	-1.44726	-1.32697	-1.32562	-1.29216	-0.983744	-0.637593	0.000559971	-0.935478	-1.33791	-0.870165	-1.333	-1.20172	-0.632798	-1.13664	-1.19157	0.000559971	-1.06098										1									0	1	Hyper	1
uv_ip.1	chr3	181790592	181791792	chr3:181790592-181791792	7		1.093	-1.34718	-1.30217	-0.718427	-1.2365	-1.31328	-0.918874	-1.11547	-1.27841	-0.769508	-0.0101441	-0.990755	-1.00149	-0.880286	-0.824903	-1.25859	-1.19697	-0.989585	-1.46865	-0.0101441	-1.10316										1									0	1	Hyper	1
cold_ip.1	chr7	36531977	36532777	chr7:36531977-36532777	5		1.0108	-0.167528	0.550877	-0.502943	-0.488051	-0.43025	-0.572933	-0.689771	-0.328665	-0.0196928	-0.444668	-0.746934	0.0114941	-0.0116046	-0.827225	-0.154006	-0.400984	-0.863928	-0.501693	0.550877	-0.459907		1																	0	1	Hyper	1
uv_ip.3	chr4	173995557	173996957	chr4:173995557-173996957	8		1.0372	-2.60922	-2.28832	-0.634229	-1.84517	-1.84837	-1.24206	-1.23404	-1.10079	-0.492112	-0.904948	-1.13061	-0.442897	-1.60013	-1.48656	-1.52806	-1.65921	-0.870766	-1.73605	-0.442897	-1.48013	-1											1							1	1	Both	2
uv_ip.3	chr8	152957423	152958023	chr8:152957423-152958023	4		1.0469	-0.101595	-0.231022	-0.348708	-0.540838	-0.380932	-0.658998	-0.113538	-0.227817	0.106841	-0.0202164	-0.0772206	0.553088	-0.298332	-0.497508	-0.682736	-0.380403	-0.40272	-0.701102	0.553088	-0.4938												1							0	1	Hyper	1
cold_ip.2	chr4	177057215	177058615	chr4:177057215-177058615	8		1.2256	-0.114732	-1.05149	0.732256	-0.730877	-0.0407578	0.291217	0.075943	-0.204963	0.0350116	-0.0293324	-0.310358	-0.520393	-0.598171	-0.636171	-1.11542	-0.424568	0.319406	-0.505063	0.732256	-0.493331			1																0	1	Hyper	1
hot_ip.1	chr3	8305750	8306550	chr3:8305750-8306550	5		2.1877	-0.161853	0.0959221	-0.188461	0.232227	0.118813	-0.0158279	2.26631	0.00404239	0.169279	0.159492	-0.0411219	0.0325529	0.104717	0.0990607	-0.121625	0.214885	-0.103586	0.277951	2.26631	0.0785672							1												0	1	Hyper	1
uv_ip.1	chr6	168067498	168068498	chr6:168067498-168068498	6		1.3191	-0.76039	-0.512419	-0.940264	-1.34751	-1.31885	-1.38375	-1.26546	-0.766019	-0.804316	0.2873	-1.191	-1.65978	-1.24646	-0.872981	-1.20324	-0.703179	-0.948671	-1.21625	0.2873	-1.0318										1									0	1	Hyper	1
cold_ip.2	chr9	12723113	12723669	chr9:12723113-12723669	4		1.1829	0.137472	-0.20958	0.60598	-0.535134	-0.209936	-0.0573416	0.263692	-0.796106	0.1827	0.0590672	-0.781092	-0.0782141	-0.940224	-0.182155	-0.607071	-0.682	-0.0325855	-1.01777	0.60598	-0.576968			1																0	1	Hyper	1
uv_ip.1	chr3	9432522	9433225	chr3:9432522-9433225	4		1.8535	-0.990321	-0.0801153	-0.523596	-0.913919	-0.692308	-0.547456	-0.23376	-0.287787	-0.267808	1.39841	-0.959058	0.0138612	-0.250894	0.77424	-1.10732	-0.130795	-0.799715	-1.21619	1.39841	-0.455113										1				1					0	2	Hyper	2
uv_ip.1	chr8	104020504	104021304	chr8:104020504-104021304	5		1.2789	-0.949146	-1.18382	-0.722676	-0.828297	-1.29267	-1.0709	-1.04097	-1.60929	-0.901594	0.198207	-1.17625	-0.339547	-1.08045	-1.16477	-0.762756	-1.11388	-1.14952	-1.21267	0.198207	-1.08067										1									0	1	Hyper	1
uv_ip	chr7	4029706	4030306	chr7:4029706-4030306	4		0.9164	-0.952406	-0.782883	0.318251	-1.19488	-0.312869	-0.529323	-0.583815	-0.621647	0.205392	-0.298845	-0.689234	-1.01991	-0.686466	-1.10334	-0.979296	-0.965959	0.0831836	-0.614419	0.205392	-0.71105			1																0	1	Hyper	1
uv_ip.1	chr4	197062903	197063647	chr4:197062903-197063647	4		1.3504	-1.72725	-1.40851	-1.79846	-1.4827	-1.74472	-1.31363	-1.16147	-1.48925	-1.37855	-0.101949	-1.77496	-1.11738	-1.31439	-0.868228	-1.72133	-1.55919	-1.82346	-1.4275	-0.101949	-1.45235										1									0	1	Hyper	1
gc_ip.1	chr4	36414161	36414761	chr4:36414161-36414761	4		1.3398	-0.260572	-0.420016	0.738375	-0.923685	0.309038	-0.0989831	-0.0628335	-0.347913	-1.02766	-0.439324	-0.916959	-0.113704	-1.04081	-0.446957	-1.01626	-0.47167	0.908065	-0.522576	0.908065	-0.431701			1														1		0	2	Hyper	2
cold_ip.1	chr10	148854538	148855538	chr10:148854538-148855538	6		0.9927	-1.74256	-0.299762	-1.15076	-1.46007	-1.66736	-1.10987	0.573645	-1.68105	-0.623136	0.349604	-1.49664	-1.42662	-0.774268	-0.0150737	-2.00235	-1.99373	-1.56688	-1.40267	-0.299762	-1.2925							1			1				1					0	3	Hyper	3
uv_ip.3	chr3	210582289	210582889	chr3:210582289-210582889	4		1.0289	-0.679149	-1.24863	-0.447297	-1.2089	-0.791062	-0.676441	-0.4692	-0.622201	-0.541282	0.18107	-0.416419	0.38628	-0.507785	-1.28128	-0.555903	0.498551	-0.805395	-1.20417	0.38628	-0.642664												1				1			0	2	Hyper	2
cold_ip	chr9	139518915	139519419	chr9:139518915-139519419	4		1.0178	0.260728	-0.749082	-0.467999	-1.40772	0.16807	-0.931461	-1.20079	-0.986759	-0.71115	-0.682553	-1.39623	-0.634815	-1.01515	-1.37083	-0.976405	-1.18752	0.202358	-0.195134	0.260728	-0.757114	1																		0	1	Hyper	1
uv_ip.1	chr1	226775535	226776135	chr1:226775535-226776135	4		1.6529	-1.14641	-1.53331	-0.944241	-1.58939	-1.39299	-1.36996	-0.607639	-1.38006	-0.773701	0.255523	-1.43247	-1.59903	-1.31384	-1.35199	-1.57499	-1.33336	-1.2972	-1.51314	0.255523	-1.39742										1									0	1	Hyper	1
cold_ip.2	chr1	30751793	30753193	chr1:30751793-30753193	8		1.3426	-0.927902	-1.43985	0.689994	-0.683868	-0.737537	-0.380564	-0.319239	-0.970091	-0.550341	-0.289673	-0.385614	-0.176736	-0.768862	-0.738709	-0.751045	-0.890747	0.175834	-0.94198	0.689994	-0.652585			1																0	1	Hyper	1
hot_ip.2	chr7	95446863	95447463	chr7:95446863-95447463	4		1.1012	-0.462229	-0.908624	-0.643328	-1.0399	-0.925311	-0.403705	-0.389963	0.446957	-0.709476	-1.06489	-0.712607	-0.480805	-0.563444	-0.823246	-0.860891	0.486868	-0.94475	-1.22021	0.446957	-0.654278								1								1			0	2	Hyper	2
gh_ip.2	chr5	86862545	86863345	chr5:86862545-86863345	5		-0.8326	0.163656	-0.270709	0.6178	-1.2226	0.498435	0.0328135	-0.111033	-0.125373	0.220183	-0.186974	0.194986	-0.431397	-0.0833221	-0.569029	-0.989095	-0.248173	0.672492	0.278118	-0.989095	-0.156502				-1															1	0	Hypo	1
cold_ip.2	chr8	170819897	170821697	chr8:170819897-170821697	10		1.022	-0.84854	-1.20708	0.176943	-0.921266	-0.540886	-0.693938	-0.659211	-0.967378	-0.283915	-1.05248	-0.742183	-0.917453	-0.855025	-1.19172	-0.832423	-1.19347	-0.181947	-0.815864	0.176943	-0.845074			1																0	1	Hyper	1
gc_ip	chr1	204436222	204436822	chr1:204436222-204436822	4		1.1348	-1.2984	-1.16795	-1.85329	-1.0783	-0.885724	-1.55966	-1.3267	-0.76513	-1.23668	-1.67913	-1.48055	-1.43403	-1.42425	-1.38928	-1.63825	-0.0509287	-1.29798	-1.31362	-0.0509287	-1.18572																1			0	1	Hyper	1
cold_ip.2	chr5	4656502	4657302	chr5:4656502-4657302	5		1.1125	-1.01386	-0.612239	0.31168	-0.869734	-1.08071	-0.765623	-0.742268	-1.19587	-1.28313	0.151326	-0.481291	-0.55714	-0.811322	-0.0621527	-0.960857	-1.54891	-0.0569862	-1.36462	0.31168	-0.800808			1																0	1	Hyper	1
uv_ip.1	chr3	160753986	160754586	chr3:160753986-160754586	4		1.2419	-1.39287	-1.38005	-0.794039	-1.28022	-1.46074	-1.37855	-1.27688	-1.47628	-1.26959	-0.203731	-1.08834	-1.41989	-1.30974	-1.13279	-1.92434	-1.66812	-1.17702	-1.46188	-0.203731	-1.44565										1									0	1	Hyper	1
uv_ip.1	chr4	72818315	72818915	chr4:72818315-72818915	4		1.7247	-2.05956	-1.56922	-1.01217	-1.50188	-2.10073	-1.17443	-1.34052	-1.08292	-1.23831	0.244312	-1.75621	-0.796501	-0.862302	-1.02715	-1.94084	-1.27427	-1.55488	-2.22268	0.244312	-1.48035										1									0	1	Hyper	1
cold_ip.2	chr8	53301103	53302103	chr8:53301103-53302103	6		1.0292	-0.849097	-1.18182	0.27031	-1.42447	0.0596012	-0.404549	-0.832313	-0.675504	-0.391272	-1.79208	-0.256179	-1.49164	-0.808152	-1.26938	-1.04902	-0.975103	-0.0204164	-0.431269	0.27031	-0.758891			1							-1									1	1	Both	2
gh_ip	chr9	121933556	121934060	chr9:121933556-121934060	4		0.7138	-1.13954	-0.817884	-0.460094	-0.499332	-0.690433	-0.76762	-0.0678901	-0.433905	0.114416	0.39539	-0.585121	0.168347	0.0545655	-0.664183	-1.21499	-0.779336	-0.733953	-0.617378	0.0545655	-0.659212										1									0	1	Hyper	1
cold_ip	chr4	229254321	229255321	chr4:229254321-229255321	6		-1.0444	-0.637446	0.50975	0.362389	0.691071	0.328971	0.177953	0.27766	-0.069557	0.327715	0.355897	0.60216	0.289767	0.478022	0.454427	0.809387	0.0856358	0.0640249	0.550345	-0.637446	0.406974	-1																		1	0	Hypo	1
cold_ip.2	chr1	82632366	82633166	chr1:82632366-82633166	5		1.0622	-0.34457	-1.44192	0.477681	-1.61538	0.593887	-0.755803	-0.606756	-0.61777	-0.2307	-0.677404	-0.487591	-0.918554	-0.89495	-1.5927	-1.1267	-0.486342	0.527994	0.0653627	0.477681	-0.584554			1	-1	1									-1			1		2	3	Both	5
uv_ip.1	chr1	199963908	199964708	chr1:199963908-199964708	5		-1.3481	-0.111767	-0.0467638	-0.277247	-0.2947	-0.285796	-0.595491	-0.473915	0.862799	0.454644	-1.43459	-0.503225	-0.519055	0.240601	-1.10047	-0.0686658	1.11979	-0.347604	-0.362829	-1.43459	-0.0865295										-1				-1		1			2	1	Both	3
uv_ip	chr3	2685532	2686132	chr3:2685532-2686132	4		1.1201	-1.60749	-1.02959	-1.27387	-1.59677	-1.7019	-1.42179	-1.14964	-1.0587	-0.446933	-0.550573	-1.43021	-1.55243	-1.4363	-0.984194	-2.14701	-1.50635	-1.53984	-1.78826	-0.446933	-1.56699									1	1									0	2	Hyper	2
cold_ip.2	chr9	142820576	142821416	chr9:142820576-142821416	6		1.2692	-1.68162	-1.3635	-0.0424114	-1.09564	-0.801326	-1.02429	-1.27896	-1.35198	-1.04194	-1.00464	-0.737487	-1.0709	-1.39286	-1.17513	-1.72708	-1.90128	-0.29735	-1.37616	-0.0424114	-1.31164			1														1		0	2	Hyper	2
uv_ip.3	chr5	4995034	4996034	chr5:4995034-4996034	6		-1.332	0.668987	0.668913	0.593789	0.557667	0.662588	-0.285011	-0.389048	0.782973	0.660745	-0.0379271	0.974599	-0.626856	0.849793	-0.229305	0.860458	1.15014	0.866078	0.733399	-0.626856	0.705094							-1					-1							2	0	Hypo	2
cold_ip.2	chr1	29937647	29939047	chr1:29937647-29939047	8		1.0294	-1.01522	-1.49827	0.179401	-1.39951	-0.507499	-0.836179	-0.871888	-1.10613	-0.584138	-1.12298	-0.618366	-1.22418	-0.982081	-1.25174	-1.19489	-0.944072	-0.00692229	-0.72025	0.179401	-0.849992			1																0	1	Hyper	1
gh_ip.2	chr8	154730615	154731215	chr8:154730615-154731215	4		-1.2891	1.12162	2.02552	1.7951	1.75952	2.02748	1.57522	1.29588	1.15514	1.79922	1.84032	1.82335	1.00364	1.84713	1.18728	0.15763	1.13798	1.88495	2.46552	0.15763	1.44675															-1			1	1	1	Both	2
gh_ip.2	chr5	178063329	178063929	chr5:178063329-178063929	4		-1.1737	0.11243	-0.0376845	0.446027	-0.736213	0.393429	0.0607893	-0.00120778	0.224341	0.28137	0.29933	-0.146725	-0.384011	-0.147248	-0.641641	-1.28134	0.0307018	0.759778	0.633762	-1.28134	-0.107665															-1				1	0	Hypo	1
gc_ip	chr9	134559866	134560370	chr9:134559866-134560370	4		1.1173	-0.601184	-1.21401	-1.12355	-1.01223	-0.817768	-1.41553	-1.14195	-0.571703	-0.869804	-1.82772	-0.315032	-0.91064	-0.99641	-1.62897	-0.715903	0.377519	-0.681852	-0.793082	0.377519	-0.739783										-1						1			1	1	Both	2
uv_ip.3	chr3	213794261	213795061	chr3:213794261-213795061	5		1.1681	-1.62618	-1.52231	-0.639009	-1.78139	-1.41354	-1.51852	-1.12328	-1.76166	-1.31102	-0.555831	-1.75775	-0.453857	-1.66234	-1.61944	-1.71518	-1.69913	-1.05122	-1.98436	-0.453857	-1.62195										1		1							0	2	Hyper	2
uv_ip.1	chr2	4344768	4345368	chr2:4344768-4345368	4		1.2627	-1.50259	-0.900548	-0.926777	-1.50379	-1.823	-1.42373	-1.69817	-1.3527	-1.22836	-0.272485	-1.02931	-1.76231	-1.54806	-1.05695	-2.04834	-1.45909	-1.45348	-1.64534	-0.272485	-1.53521										1									0	1	Hyper	1
cold_ip.2	chr9	143886843	143887851	chr9:143886843-143887851	7		1.0501	-0.270321	-0.0813041	1.00438	-0.140325	0.497932	-0.184395	-0.469903	-0.22417	0.417946	-0.0960555	0.393302	-0.490859	-0.000274204	-0.30245	-0.34286	-0.423751	0.915605	-0.120448	1.00438	-0.0456964			1																0	1	Hyper	1
cold_ip.2	chr9	146228101	146228941	chr9:146228101-146228941	5		1.0991	-0.419417	-0.67552	0.721098	-0.597398	-0.0271175	-0.217886	-0.319581	-0.313792	0.0800625	-0.159224	-0.156576	-0.197817	-0.350171	-0.693333	-0.710203	-0.924058	0.326302	0.0834896	0.721098	-0.377996			1																0	1	Hyper	1
uv_ip.1	chr10	5118495	5120895	chr10:5118495-5120895	13		1.1847	-0.834731	-0.85212	-0.658336	-1.16055	-0.973105	-0.701925	-0.68306	-1.09859	-0.678076	0.230928	-1.40718	-0.840382	-0.830432	-0.672224	-1.49838	-1.05134	-1.01711	-0.653177	0.230928	-0.953777										1									0	1	Hyper	1
hot_ip.2	chr8	146181452	146182052	chr8:146181452-146182052	4		1.1021	-0.208702	0.173515	-0.428209	-0.234894	-0.347039	-0.366787	-0.714165	0.631335	-0.459664	-0.108572	-0.0448032	-0.450162	-0.0601274	-1.75689	-0.0463585	0.772615	-0.739114	-0.994689	0.631335	-0.470761								1						-1		1			1	2	Both	3
gc_ip	chr7	153217460	153218060	chr7:153217460-153218060	4		1.316	-0.32965	0.0547718	-0.372946	-0.290001	-0.275104	-0.608013	-0.660722	0.257522	-0.703073	-1.33816	-0.493031	0.0436339	-0.401347	-0.714135	-0.719054	1.07793	-0.480637	-0.191257	1.07793	-0.238084										-1						1			1	1	Both	2
cold_ip.2	chr3	48979783	48980583	chr3:48979783-48980583	5		1.0173	-0.649017	-1.13406	0.14613	-0.833457	-0.561922	-0.488038	-0.76342	-0.986313	-0.723957	-0.773413	-0.659842	-1.12636	-0.991557	-0.749567	-1.31241	-1.22373	0.00236458	-0.951933	0.14613	-0.871139			1																0	1	Hyper	1
gc_ip.1	chr9	18329269	18332890	chr9:18329269-18332890	21		0.7527	-0.801816	-1.32468	0.221806	-1.04808	-0.825669	-0.579078	-0.593553	-0.808253	-0.716546	-0.522054	-0.502751	-0.75867	-1.01264	-0.810742	-1.2379	-1.2592	-0.160853	-1.00022	-0.160853	-0.913591			1																0	1	Hyper	1
gc_ip.1	chr9	24468166	24469510	chr9:24468166-24469510	9		0.946	-0.471189	-1.48724	0.702401	-0.496196	-0.356235	-0.198381	-0.264831	-0.676924	-0.440204	-0.437556	0.010427	-0.555321	-0.712059	-0.737062	-0.672429	-1.42235	0.35484	-0.357945	0.35484	-0.591168			1																0	1	Hyper	1
uv_ip.1	chr5	198031637	198032237	chr5:198031637-198032237	4		1.6314	-1.37826	-1.89285	-1.07271	-2.13671	-2.28879	-1.93939	-1.21542	-1.46661	-1.63316	-0.176407	-1.67483	-1.2144	-1.90614	-1.7163	-1.67669	-2.02886	-1.26572	-2.25333	-0.176407	-1.80784										1									0	1	Hyper	1
cold_ip.2	chr3	173799466	173800266	chr3:173799466-173800266	5		0.8489	-0.406613	-1.06554	0.135992	-1.05121	-0.419738	-0.479232	-0.248037	-0.987251	-0.490438	-0.521775	-0.346498	-0.883314	-0.77649	-1.04187	-1.24323	-1.01003	0.33433	-0.540041	0.135992	-0.712888																	1		0	1	Hyper	1
cold_ip.4	chr1	270670967	270671767	chr1:270670967-270671767	5		1.3446	-0.255676	-0.535046	-0.179999	-1.39768	0.681541	-0.891255	-0.933173	-0.705451	-0.160057	-0.806395	-0.690486	-1.54204	-0.566315	-1.47807	-1.14308	-0.764557	0.0175506	-0.0440034	0.681541	-0.66308					1														0	1	Hyper	1
cold_ip.2	chr4	179613070	179617271	chr4:179613070-179617271	22		1.0253	-1.76544	-1.55191	-0.242918	-1.50079	-1.44713	-0.926777	-1.01114	-1.34635	-0.910184	-0.732348	-1.05724	-0.96238	-1.37214	-0.836669	-1.42001	-1.89176	-0.670974	-1.41764	-0.242918	-1.2682			1																0	1	Hyper	1
gc_ip.1	chr1	188933537	188934537	chr1:188933537-188934537	6		1.0807	-0.531898	-0.803722	0.596203	-0.760614	0.0906256	-0.087825	-0.174987	-0.533301	0.184163	-0.609256	0.072758	-0.661815	-0.138101	-1.14048	-0.949452	-1.02281	0.639609	-0.035045	0.639609	-0.441047			1														1		0	2	Hyper	2
hot_ip	chr9	76470644	76471148	chr9:76470644-76471148	4		-1.0904	0.407173	0.302395	-0.345436	0.0451442	-0.147122	-1.10447	-1.11257	0.288	-0.370518	-0.833329	-0.175021	-0.713091	-0.206004	-0.765209	0.644717	0.505657	0.199813	-0.463407	-1.10447	-0.0140722						-1	-1												2	0	Hypo	2
cold_ip.1	chr4	231515800	231516400	chr4:231515800-231516400	4		1.1743	-0.890771	0.430705	-0.247576	-0.695083	-0.735309	-0.246041	0.0468264	-0.586486	-0.478403	0.362969	-0.629669	0.0285827	-0.247332	-0.801702	-0.975987	-1.07406	-0.571331	-0.791386	0.430705	-0.743633		1								1									0	2	Hyper	2
gc_ip.1	chr6	153771785	153772385	chr6:153771785-153772385	4		1.1335	0.314859	0.647412	0.696145	-0.526099	0.432596	0.682861	0.106492	0.0676334	0.289635	0.268377	0.417185	0.00634214	0.449212	0.196679	-0.809506	-0.319519	1.46992	1.0319	1.46992	0.336447															-1		1		1	1	Both	2
cold_ip.2	chr1	27122466	27123266	chr1:27122466-27123266	5		1.2839	-0.391728	-1.09161	0.430806	-1.36963	-0.543259	-0.308152	-0.293306	-0.806942	-0.96585	-0.785277	-0.639357	-0.288615	-1.02817	-0.758738	-0.844529	-1.28677	-0.0993095	-1.10087	0.430806	-0.853064			1																0	1	Hyper	1
cold_ip.2	chr7	112219128	112219728	chr7:112219128-112219728	4		1.076	-0.536424	-0.653315	0.529765	-1.26346	0.618348	-0.678557	-0.629057	0.0465221	-0.321978	-1.08622	-1.06034	-0.872901	-0.712846	-1.45469	-1.17065	-0.11992	0.605326	-0.42454	0.529765	-0.54622			1		1												1		0	3	Hyper	3
gh_ip.1	chr2	197442162	197443162	chr2:197442162-197443162	6		-1.0484	-0.105022	-0.0199141	-0.597932	0.0130404	-0.203683	-0.76473	-0.665814	-0.156525	-0.438007	-0.667087	-0.181942	-0.738299	-0.390991	-1.46008	-0.0686911	0.296797	-0.643745	-0.203176	-1.46008	-0.411649														-1					1	0	Hypo	1
uv_ip.1	chr6	85204310	85204910	chr6:85204310-85204910	4		1.5193	-0.849959	-1.44847	-0.937683	-1.12	-1.26023	-0.900505	-0.895142	-0.282289	-0.569496	0.629496	-0.78688	-0.930466	-1.04744	-0.974763	-1.04429	-0.455685	-0.772231	-1.04448	0.629496	-0.889815										1									0	1	Hyper	1
gh_ip.1	chr5	147702609	147703367	chr5:147702609-147703367	4		1.1481	-0.842561	-1.42872	-1.89635	-1.52037	-1.81805	-1.18569	-0.884232	-1.2702	-1.67152	-0.551314	-1.34877	-1.31474	-0.982282	-0.317254	-2.06171	-1.6815	-1.93672	-1.81291	-0.317254	-1.4654														1					0	1	Hyper	1
gh_ip.2	chr3	142006192	142006792	chr3:142006192-142006792	4		1.1287	-0.0624096	-0.722791	0.142156	-0.488226	-0.297663	-1.29217	-1.32201	-0.140608	-0.294335	-0.877025	-0.312498	-0.817935	-0.644989	-1.06673	0.887299	-0.11831	-0.17225	-0.333696	0.887299	-0.241446						-1	-1								1				2	1	Both	3
gh_ip.2	chr7	172340040	172340640	chr7:172340040-172340640	4		-1.268	-0.0644278	-0.404062	0.492546	-0.44269	0.152948	0.172749	0.179955	-0.0754702	0.348354	-0.296815	0.203529	-0.469889	0.0662103	-0.621356	-1.37101	-0.385288	0.779638	0.913665	-1.37101	-0.103023															-1			1	1	1	Both	2
cold_ip.2	chr10	148980190	148981190	chr10:148980190-148981190	5		1.027	-0.641225	-1.05588	0.359747	-0.845555	-0.536684	-0.331171	-0.198096	-0.881892	-0.472583	-0.626333	-0.444039	-0.741835	-0.518103	-0.523425	-1.11412	-1.29187	0.0205573	-0.576525	0.359747	-0.667248			1																0	1	Hyper	1
uv_ip.1	chr3	230179159	230179759	chr3:230179159-230179759	4		1.4344	-2.3756	-1.68692	-1.032	-1.71907	-2.23062	-1.37602	-1.46509	-1.48025	-1.79104	-0.289127	-1.32915	-0.856058	-1.7697	-1.41404	-1.88575	-1.59741	-1.25006	-2.4241	-0.289127	-1.72351										1									0	1	Hyper	1
cold_ip.2	chr1	54280227	54281427	chr1:54280227-54281427	7		1.3147	-1.5849	-1.53587	-0.169706	-1.59583	-1.42195	-1.32935	-1.56764	-1.4929	-1.46924	-0.615181	-1.19732	-1.60344	-1.7409	-1.3113	-1.42747	-1.8237	-0.910823	-1.69238	-0.169706	-1.48443			1																0	1	Hyper	1
cold_ip.2	chr2	4178243	4178843	chr2:4178243-4178843	4		1.4222	-0.77109	-1.45451	0.197345	-1.13263	-1.0838	-0.673017	-1.05753	-0.655933	-0.752888	-0.224248	-1.39017	-1.22243	-1.23483	-1.5928	-1.54703	-1.1368	-0.426164	-1.41148	0.197345	-1.22485			1							1									0	2	Hyper	2
cold_ip.2	chr1	276816659	276818459	chr1:276816659-276818459	10		1.3522	-1.1442	-1.83601	0.211741	-1.42601	-1.45514	-0.68359	-0.844858	-0.831519	-0.626065	-0.879091	-0.492471	-0.789316	-0.933625	-1.27013	-1.51432	-1.24441	-0.243913	-1.63619	0.211741	-1.14043			1																0	1	Hyper	1
gh_ip.2	chr2	14438639	14439239	chr2:14438639-14439239	4		-1.3232	0.114295	-0.318052	0.774835	-0.241329	0.746482	0.585577	0.709823	0.432274	0.601599	0.613107	0.632308	-0.132631	0.682498	0.40227	-0.978258	0.149633	0.952633	0.860994	-0.978258	0.344962															-1				1	0	Hypo	1
gh_ip.1	chr4	1983200	1984200	chr4:1983200-1984200	6		1.2675	-2.15733	-1.69996	-2.04153	-1.80429	-1.84546	-1.5789	-1.60054	-1.8177	-1.84205	-1.57916	-1.96078	-2.02421	-1.78681	-0.484342	-1.94825	-2.13673	-2.29537	-1.85947	-0.484342	-1.75183														1					0	1	Hyper	1
uv_ip.1	chr10	59509645	59510445	chr10:59509645-59510445	5		1.3258	-1.72509	-1.34273	-1.37151	-1.37764	-2.02561	-1.23784	-1.23247	-1.60595	-1.81115	-0.144282	-1.21918	-1.23547	-1.71657	-0.870881	-1.45852	-1.72344	-1.51263	-1.53858	-0.144282	-1.4701										1									0	1	Hyper	1
cold_ip.2	chr5	48678419	48680019	chr5:48678419-48680019	9		1.067	-1.10414	-0.790269	0.0866638	-1.43423	-0.532538	-0.919429	-1.32378	-1.13614	-0.426409	-0.837038	-0.562548	-1.14375	-0.679848	-0.985362	-1.27817	-1.20891	-0.50478	-1.22521	0.0866638	-0.98038			1																0	1	Hyper	1
cold_ip.1	chr1	97672780	97673980	chr1:97672780-97673980	7		-0.7243	-0.627141	-1.11755	0.635748	-0.309732	-0.782969	-0.0433193	-0.273174	-0.53313	-0.500585	-0.349356	0.183997	-0.302273	-0.429763	-0.208916	-0.711717	-1.04309	0.345979	-0.312044	-1.11755	-0.393258			1																0	1	Hyper	1
uv_ip	chr2	236971247	236971847	chr2:236971247-236971847	4		1.2213	-0.707458	-0.286935	-0.0500731	-1.06973	-0.635213	-0.117946	-0.26244	-0.172746	0.59903	0.0461309	-0.583361	-0.486642	-0.310148	-0.255457	-0.811724	-0.900934	-0.403993	-1.05145	0.59903	-0.622285									1										0	1	Hyper	1
cold_ip.2	chr3	41743223	41744223	chr3:41743223-41744223	6		1.2004	-1.10405	-0.473998	0.547636	-1.09758	-0.476069	-0.668625	-0.607915	-0.8294	-0.0320679	-0.392666	-0.523264	-0.596982	-0.747853	-0.627073	-0.781992	-1.14284	0.183669	-0.800389	0.547636	-0.652746			1																0	1	Hyper	1
uv_ip.1	chr3	6093012	6094212	chr3:6093012-6094212	6		1.2021	-1.71484	-1.36771	-1.38735	-1.76549	-2.29262	-1.09906	-1.35375	-1.83346	-1.69529	-0.37621	-1.49311	-1.51377	-1.50425	-0.869086	-1.86957	-2.02156	-1.65022	-1.5549	-0.37621	-1.57826										1									0	1	Hyper	1
uv_ip.1	chr1	7567887	7568487	chr1:7567887-7568487	4		1.0552	-1.80886	-1.07854	-1.03439	-1.38556	-1.89942	-1.27711	-1.40702	-1.43893	-0.161967	-0.10303	-0.999511	-1.55535	-1.22262	-0.298348	-1.29455	-1.11986	-1.27604	-1.73782	-0.10303	-1.15821										1									0	1	Hyper	1
cold_ip.2	chr2	7958902	7959902	chr2:7958902-7959902	6		1.1315	-0.797334	-1.27338	0.136836	-1.45707	-1.6748	-0.554335	-0.758363	-1.13559	-0.945572	-0.97878	-0.738092	-0.204636	-1.0336	-0.685613	-1.07329	-1.09066	-0.56428	-1.5205	0.136836	-0.994658			1																0	1	Hyper	1
uv_ip	chr7	121015020	121015620	chr7:121015020-121015620	4		0.8728	-1.41606	-2.21424	-0.0528403	-1.15816	-1.20382	-1.10235	-1.10402	-1.67801	-0.485807	-1.89747	-1.60645	-0.856014	-1.86637	-1.29187	-1.02024	-1.93508	-0.66375	-1.37458	-0.485807	-1.35865			1																0	1	Hyper	1
gh_ip.1	chr1	274241024	274241624	chr1:274241024-274241624	4		1.1877	-1.4351	-1.10771	-1.19831	-1.64905	-1.19276	-1.39194	-1.33243	-1.82262	-1.13113	-1.943	-1.50258	-1.62759	-0.997087	0.101797	-1.21445	-1.33059	-1.62077	-1.45441	0.101797	-1.08592														1					0	1	Hyper	1
gh_ip.1	chr2	189220834	189223634	chr2:189220834-189223634	12		1.0442	-1.29476	-1.06052	-1.22276	-0.991347	-1.37251	-1.01742	-0.794014	-1.26665	-1.35572	-0.431882	-1.04352	-1.28202	-1.40369	-0.106408	-1.41448	-1.59967	-1.36915	-1.01048	-0.106408	-1.15065														1					0	1	Hyper	1
gh_ip.1	chr9	96197252	96197756	chr9:96197252-96197756	4		1.647	-2.03188	-1.95486	-1.26949	-1.57973	-1.75404	-1.60121	-1.71138	-1.84183	-1.84193	-2.03409	-1.70532	-1.66039	-2.95455	-0.253264	-2.16218	-1.6546	-2.32432	-2.05255	-0.253264	-1.90024													-1	1					1	1	Both	2
gc_ip.2	chr1	53634102	53634702	chr1:53634102-53634702	4		1.5827	-0.594463	-1.71689	0.482634	-1.62253	0.126019	-0.300108	-0.317939	-0.922672	-0.456745	-2.17809	-0.165574	-1.55252	-0.657187	-1.82298	-2.08784	-1.13735	0.355901	0.829399	0.829399	-0.753342			1							-1				-1	-1		1	1	3	3	Both	6
uv_ip.1	chr2	181539800	181540800	chr2:181539800-181540800	6		1.2799	-1.51462	-1.19744	-0.859037	-1.48412	-1.22656	-0.947224	-1.06949	-1.22403	-0.716367	0.0346624	-1.29794	-0.78252	-0.940141	-1.00218	-1.73298	-1.09366	-1.38404	-1.31862	0.0346624	-1.24527										1									0	1	Hyper	1
uv_ip.3	chr1	29032157	29032957	chr1:29032157-29032957	5		1.3331	-0.805083	-0.970021	0.169571	-1.00604	-0.946299	-0.456524	-0.50939	-0.714672	-0.221075	-0.156242	-0.313384	0.574078	-0.516493	-1.32475	-1.07482	-0.752514	-0.0229125	-0.862543	0.574078	-0.759005												1							0	1	Hyper	1
cold_ip.2	chr2	57660795	57661595	chr2:57660795-57661595	5		1.1242	-0.512347	-0.416133	0.791823	0.00158787	0.131448	-0.099734	-0.135602	-0.248938	0.171991	-0.678229	0.635116	-0.524884	0.0627343	-0.877554	-1.14431	-0.755445	0.597705	0.122419	0.791823	-0.332409			1																0	1	Hyper	1
gc_ip	chr10	71162247	71162847	chr10:71162247-71162847	4		1.1607	-0.645215	-0.40503	-0.870325	-1.14259	-1.44161	-1.42091	-0.797299	-0.775612	-1.21694	-2.22358	-0.685308	-1.68939	-0.964542	-1.30774	-1.08592	0.232286	-1.02196	-1.42283	0.232286	-0.92845										-1						1			1	1	Both	2
uv_ip.3	chr9	137788345	137789689	chr9:137788345-137789689	8		0.903	-2.05575	-2.12278	-0.494885	-1.53506	-2.01761	-1.32313	-0.926302	-1.0076	-1.29243	-0.287053	-1.47499	-0.411933	-1.23618	-1.18306	-1.3892	-1.34433	-1.12524	-1.61167	-0.411933	-1.31495										1									0	1	Hyper	1
cold_ip.2	chr3	223309701	223311101	chr3:223309701-223311101	7		1.0708	-1.43294	-1.79647	-0.46818	-1.72473	-1.66994	-1.07851	-1.0674	-1.46224	-1.32103	-0.644351	-1.26553	-1.20369	-1.70751	-1.42298	-1.74487	-1.61638	-1.06689	-1.67496	-0.46818	-1.53893			1																0	1	Hyper	1
gc_ip.1	chr7	174751991	174752591	chr7:174751991-174752591	4		1.1812	-0.409748	-0.962348	0.526171	-1.24417	0.175919	-0.305261	-0.615752	-0.663799	-0.249051	-0.961458	-0.745642	-1.21448	-0.307632	-1.11889	-1.44429	-0.76642	0.66638	-0.118279	0.66638	-0.514856			1														1		0	2	Hyper	2
uv_ip	chr9	102783008	102784352	chr9:102783008-102784352	9		0.7702	-0.950965	-0.836814	0.175281	-0.920822	-1.04556	-0.348613	-0.549595	-0.660581	-0.124799	-0.481248	-0.464355	-0.480101	-0.715538	-0.541514	-1.12956	-1.46474	-0.299971	-1.21852	-0.124799	-0.894972			1																0	1	Hyper	1
uv_ip.1	chr5	212685604	212686804	chr5:212685604-212686804	7		1.12	-1.49019	-0.799595	-0.00184067	-0.995971	-1.17321	-1.00876	-0.964986	-0.981731	-0.272113	0.290834	-0.938871	-0.871027	-0.825709	-0.16238	-1.09774	-1.39334	-0.367034	-1.1287	0.290834	-0.829151										1									0	1	Hyper	1
uv_ip.1	chr6	154070864	154071664	chr6:154070864-154071664	5		1.1003	-0.874937	-1.20588	-1.06597	-0.522893	-0.635637	-0.722735	-0.721104	-1.65699	-1.41825	0.187358	-1.00511	-0.62472	-1.12719	-0.642288	-0.7591	-1.03377	-1.00191	-0.91359	0.187358	-0.912976										1									0	1	Hyper	1
uv_ip.1	chr10	70539416	70540016	chr10:70539416-70540016	4		1.1733	-0.906943	-0.557556	-0.680919	-0.936971	-0.76541	-0.622405	-0.511323	-0.851583	-0.478638	0.317871	-1.07259	-0.254178	-0.843231	-0.818353	-0.94688	-0.791833	-0.843078	-0.889243	0.317871	-0.855437										1									0	1	Hyper	1
cold_ip.2	chr5	200112146	200115346	chr5:200112146-200115346	17		1.0988	-1.34995	-1.95618	-0.301586	-1.86802	-1.31975	-1.19983	-1.46956	-1.38101	-1.23237	-1.17029	-1.14041	-1.37935	-1.55951	-1.32195	-1.78273	-1.5746	-0.583317	-1.58021	-0.301586	-1.40039			1																0	1	Hyper	1
cold_ip.1	chr3	154089871	154090471	chr3:154089871-154090471	4		1.0554	-1.35345	-0.194211	-1.04057	-0.871418	-1.39393	-0.970903	-1.39842	-1.24463	-1.69675	-1.58223	-0.953435	-1.39419	-1.3297	-1.36018	-1.25506	-1.02957	-1.30442	-1.21851	-0.194211	-1.24957		1																	0	1	Hyper	1
uv_ip.1	chr5	212681431	212682031	chr5:212681431-212682031	4		1.2324	-1.54353	-1.68721	-1.34594	-1.12689	-1.54236	-1.52064	-1.58889	-1.47765	-1.61015	-0.408707	-1.60713	-1.44316	-2.00001	-1.17539	-1.66247	-1.82411	-1.69647	-1.48804	-0.408707	-1.64108										1									0	1	Hyper	1
cold_ip.2	chr5	1104775	1105375	chr5:1104775-1105375	4		1.2596	-0.661747	-0.810679	0.424598	-1.05998	-0.390735	-0.435629	-0.458979	-0.757088	-0.287757	-0.666851	-0.289579	-1.11981	-1.03972	-1.43629	-1.50092	-1.0442	0.202239	-0.19107	0.424598	-0.834996			1														1		0	2	Hyper	2
gc_ip	chr3	230536400	230537400	chr3:230536400-230537400	6		1.141	-0.932405	-1.12023	-1.1707	-1.26547	-0.794963	-1.4797	-1.28156	-0.673628	-1.12309	-1.09969	-0.833791	-1.66018	-1.73262	-1.75985	-0.974277	0.0186859	-1.06571	-1.22036	0.0186859	-1.12235																1			0	1	Hyper	1
gh_ip.1	chr3	209545608	209546208	chr3:209545608-209546208	4		1.4141	-1.31966	-1.67148	-1.55116	-1.19943	-1.3253	-0.836229	-1.17087	-1.43817	-1.29485	-0.738411	-1.63359	-1.19472	-1.27496	0.260383	-1.69448	-1.29577	-1.73467	-1.18277	0.260383	-1.15371														1					0	1	Hyper	1
cold_ip.2	chr5	29443611	29444211	chr5:29443611-29444211	4		1.1572	-0.428711	-0.601893	0.719758	-0.856094	0.150905	0.227663	0.241754	-0.276854	-0.385965	-0.973719	-0.228488	-0.444498	-0.0348658	-1.15341	-1.19071	-0.591205	0.501178	-0.155372	0.719758	-0.437397			1																0	1	Hyper	1
uv_ip.3	chr1	200002187	200002987	chr1:200002187-200002987	5		1.0653	-1.77791	-2.10346	-0.469569	-1.47267	-1.58767	-1.19742	-1.4204	-1.00661	-1.13652	-1.61227	-1.07184	-0.327014	-1.66414	-1.04298	-1.35651	-1.50219	-1.12045	-1.6678	-0.327014	-1.39235												1							0	1	Hyper	1
uv_ip.3	chr9	96246266	96246938	chr9:96246266-96246938	5		1.1713	-1.14788	-0.858758	-1.36987	-1.52397	-1.37574	-1.04596	-0.862996	-0.8494	-1.39833	-0.660358	-1.39839	-0.17237	-1.38515	-1.02061	-1.50006	-1.23948	-1.55514	-1.36182	-0.17237	-1.34371												1							0	1	Hyper	1
cold_ip.2	chr7	108845880	108846696	chr7:108845880-108846696	5		0.92	-0.909096	-1.10388	0.0195877	-1.10523	-0.59447	-0.844614	-0.701838	-0.749063	-0.77061	-0.964397	-0.545468	-0.870947	-1.38654	-1.28551	-1.13743	-1.18319	0.164464	-0.574542	0.0195877	-0.900458																	1		0	1	Hyper	1
cold_ip.2	chr10	144317410	144318312	chr10:144317410-144318312	4		1.0964	-0.965994	-1.86625	-0.0606229	-1.07917	-0.792363	-0.917719	-1.01513	-1.12521	-0.898761	-1.22078	-0.783372	-1.26974	-1.21927	-1.48468	-1.76853	-1.31392	-0.172346	-0.983508	-0.0606229	-1.15704			1																0	1	Hyper	1
uv_ip.1	chr3	165730756	165731356	chr3:165730756-165731356	4		1.6588	-2.52394	-1.84758	-1.6216	-2.21792	-2.27063	-1.89957	-2.16378	-1.79954	-1.37595	-0.337773	-1.76142	-1.92349	-2.30768	-1.72097	-1.86928	-2.16916	-1.97185	-1.94059	-0.337773	-1.99659										1									0	1	Hyper	1
gc_ip	chr7	10970424	10971024	chr7:10970424-10971024	4		1.1716	-1.36706	-1.08503	-0.331913	-1.57878	-0.775407	-1.52799	-1.27611	0.0127497	-0.153245	-0.64696	-0.867072	-0.900207	-1.1732	-1.36643	-1.02399	0.348425	-0.519038	-1.20474	0.348425	-0.823161																1			0	1	Hyper	1
gh_ip.1	chr5	48882832	48884032	chr5:48882832-48884032	7		1.0181	-0.843791	-0.511515	-0.679952	-0.741576	-1.00622	-0.262948	-0.292448	-0.808644	-0.231227	-0.128788	-0.980954	-0.494311	-0.589109	0.368456	-0.809423	-1.00339	-0.857757	-1.00683	0.368456	-0.649677														1					0	1	Hyper	1
uv_ip.1	chr10	37095359	37096159	chr10:37095359-37096159	5		1.707	-1.52053	-1.10876	-0.54019	-1.4107	-1.41346	-0.973836	-1.04294	-1.36599	-0.978843	0.537714	-1.29897	-0.838974	-0.650373	-1.34522	-1.29043	-1.16467	-1.01914	-1.54576	0.537714	-1.16927										1									0	1	Hyper	1
gc_ip	chr3	144601575	144602375	chr3:144601575-144602375	5		1.0482	-0.597741	-0.00443521	-0.847364	-0.516323	-0.377915	-0.689369	-0.91216	0.024272	-0.195418	-1.69319	-0.167275	-1.32194	-0.134423	-1.11225	-0.771606	0.649604	-0.841255	-0.181848	0.649604	-0.398629										-1						1			1	1	Both	2
cold_ip.2	chr10	87098724	87099324	chr10:87098724-87099324	4		1.1644	-0.212946	-0.868929	0.604871	-0.926376	-0.109642	-0.155502	-0.363645	-0.693686	-0.417006	-0.941843	0.165816	-0.363781	-0.79707	-0.528815	-1.03238	-0.841319	0.383145	-0.540616	0.604871	-0.559508			1																0	1	Hyper	1
cold_ip.2	chr5	172932831	172933631	chr5:172932831-172933631	5		1.0683	-1.49888	-1.65779	-0.139323	-1.74281	-1.55796	-0.956935	-0.972	-1.49896	-0.528053	-0.415835	-1.24759	-0.961323	-1.16261	0.366791	-1.77088	-1.69405	-0.973053	-2.0118	-0.139323	-1.2076			1											1					0	2	Hyper	2
cold_ip.1	chr2	181731781	181732381	chr2:181731781-181732381	4		1.1575	-1.20562	0.134272	-0.952053	-1.10942	-1.21272	-1.05833	-1.16718	-1.24471	-0.971026	-0.785689	-1.63481	-0.851274	-0.584807	-0.766134	-0.862232	-1.50912	-1.35256	-1.0643	0.134272	-1.02319		1																	0	1	Hyper	1
uv_ip.3	chr6	33622114	33622714	chr6:33622114-33622714	4		1.3149	-1.55009	-0.700543	-0.344092	-0.967184	-1.1211	-1.06718	-1.04057	-1.17396	-0.486693	-0.58546	-0.376365	0.15792	-1.20691	-1.39233	-1.1931	-0.878077	-0.811051	-1.46031	0.15792	-1.15696												1							0	1	Hyper	1
cold_ip.2	chr9	23454155	23458355	chr9:23454155-23458355	25		1.0386	-0.817155	-1.3325	0.375202	-0.682006	-0.645268	-0.3238	-0.598107	-0.830457	-0.696503	-0.619011	-0.379336	-0.64265	-0.7672	-0.594399	-0.982068	-1.08568	0.0671701	-0.618312	0.375202	-0.663415			1																0	1	Hyper	1
cold_ip.2	chr4	844831	845431	chr4:844831-845431	4		1.0029	-0.190643	-0.656698	0.621547	-0.251035	0.0975731	-0.703519	-0.144279	-1.11793	-0.159666	0.300386	-0.162388	-0.399983	-0.364633	-0.895088	0.130969	-1.15821	0.128719	-0.129611	0.621547	-0.381308			1																0	1	Hyper	1
uv_ip.1	chr10	20710313	20711513	chr10:20710313-20711513	7		1.2745	-1.17249	-1.56043	-2.18221	-1.33761	-1.53879	-1.74257	-1.45604	-1.98705	-1.56788	-0.154667	-1.55082	-1.46049	-1.25263	-1.02464	-1.23329	-1.45762	-1.91318	-1.69381	-0.154667	-1.4292										1									0	1	Hyper	1
cold_ip.1	chr4	195721308	195722108	chr4:195721308-195722108	5		1.0193	-0.650805	0.293554	-0.683267	-0.719804	-0.626689	-0.891206	-0.811628	-0.239934	-0.66717	-0.045552	-0.938823	-0.856928	-0.592537	-1.0349	-1.1632	-0.261238	-0.907978	-0.394461	0.293554	-0.72572		1																	0	1	Hyper	1
uv_ip.1	chr8	140699375	140699975	chr8:140699375-140699975	4		1.5627	-1.86591	-1.58215	-0.585069	-1.33002	-1.31914	-1.47199	-1.14905	-1.33623	-1.12791	0.287206	-1.10961	-1.34963	-1.51299	-0.512257	-1.28566	-1.33573	-1.26005	-1.74636	0.287206	-1.27551										1									0	1	Hyper	1
uv_ip	chr3	175900051	175900651	chr3:175900051-175900651	4		1.3537	-0.302616	-0.559774	-0.216672	-0.915592	-0.793167	-0.91494	-0.684632	-0.716476	0.552191	-0.667875	-0.265732	-0.691527	-0.778083	-1.02439	-0.241036	-1.11723	-0.309597	-1.33855	0.552191	-0.801481									1										0	1	Hyper	1
gh_ip.2	chr1	57891722	57892322	chr1:57891722-57892322	4		-1.3091	-0.0785301	-0.548766	0.341709	-0.518658	0.271636	0.39108	0.332037	0.346642	0.546348	-0.0621758	-0.0388796	-0.391332	0.278052	0.12604	-1.26994	-0.23353	0.482212	0.852249	-1.26994	0.0391806															-1				1	0	Hypo	1
uv_ip.1	chr10	89072458	89073258	chr10:89072458-89073258	5		0.9927	-1.60186	-1.10676	-1.13958	-1.29284	-1.4936	-1.35539	-1.13857	-1.12383	-1.02852	-0.224949	-1.28037	-0.0334491	-0.815273	-1.22943	-1.19873	-0.958794	-1.59749	-1.50638	-0.224949	-1.21768												1							0	1	Hyper	1
gh_ip.1	chr2	12443340	12444940	chr2:12443340-12444940	9		1.1163	-1.62806	-1.50597	-1.63666	-1.38665	-1.49711	-1.27907	-1.10898	-1.64605	-1.54998	-0.834612	-1.66514	-1.5299	-1.65711	-0.396256	-1.78424	-1.92571	-1.89748	-1.41472	-0.396256	-1.51259														1					0	1	Hyper	1
uv_ip.1	chr2	197381630	197382230	chr2:197381630-197382230	4		-1.4577	-0.329232	0.390064	-0.385661	-0.76036	-0.572875	-0.581429	-0.672018	0.216242	-0.354428	-1.5989	-0.228932	-0.178516	-0.0672102	-0.344131	-0.220116	0.483113	-0.149444	-0.549333	-1.5989	-0.141187										-1									1	0	Hypo	1
gc_ip.1	chr5	818799	819399	chr5:818799-819399	4		0.7331	0.526632	-0.289001	0.532238	-0.206702	0.715431	0.298404	0.181187	0.0424268	0.220914	-0.172079	-0.398217	-0.606207	0.0605412	-0.668628	-1.13755	-0.14048	0.631896	0.647195	0.631896	-0.101171															-1				1	0	Hypo	1
cold_ip.2	chr7	172716982	172718182	chr7:172716982-172718182	7		1.4332	-1.12388	-1.7568	0.108939	-1.41095	-0.959745	-0.535698	-0.703971	-0.975868	-1.2455	-0.9264	-1.08054	-0.753905	-1.74301	-1.07923	-1.77609	-1.69095	-0.447928	-1.20847	0.108939	-1.32428			1																0	1	Hyper	1
uv_ip.1	chr2	224908853	224910453	chr2:224908853-224910453	9		1.0713	-1.12691	-1.22456	-0.595051	-1.06726	-1.20026	-0.989713	-0.799386	-0.935627	-0.986896	-0.157464	-1.19493	-1.27131	-1.30672	-0.933524	-1.36852	-1.12543	-0.971082	-1.66739	-0.157464	-1.22878										1									0	1	Hyper	1
gh_ip.2	chr4	186849467	186850267	chr4:186849467-186850267	5		-1.3874	0.285732	-0.136053	0.40794	-1.34079	0.279887	-0.0639668	-0.367911	-0.378647	0.159761	-0.819292	-0.440139	-0.836781	0.189309	-1.04249	-1.60606	-0.359718	1.04106	0.46614	-1.60606	-0.218626				-1											-1		1		2	1	Both	3
cold_ip.2	chr4	163994344	163995144	chr4:163994344-163995144	5		1.0265	-0.901877	0.0653397	0.880702	-0.00486576	0.303563	0.209229	0.497068	-0.36167	0.170102	0.00861709	0.269886	0.233535	0.0729388	0.0725499	-0.158314	-0.752895	0.368265	-0.477281	0.880702	-0.145789			1																0	1	Hyper	1
cold_ip.2	chr4	72242844	72243444	chr4:72242844-72243444	4		0.7495	0.0840838	-0.307542	0.439451	-1.54571	0.189702	-0.34902	0.580024	-0.445908	0.104052	-0.17533	-0.66741	-1.25504	0.0154172	-1.20244	-1.43263	-0.535779	0.655745	0.639181	0.439451	-0.310084				-1											-1				2	0	Hypo	2
cold_ip.2	chr2	195733408	195734008	chr2:195733408-195734008	4		1.3829	-0.655368	-0.557527	0.70468	-1.4172	-0.647938	-0.256795	0.0729107	-0.3377	-0.633438	0.0754414	-0.530353	0.0661739	-0.512047	-0.815592	-1.14729	-1.11392	0.215931	-0.696193	0.70468	-0.678184			1																0	1	Hyper	1
uv_ip.1	chr1	287063774	287064574	chr1:287063774-287064574	5		1.2676	-0.843005	-1.1812	0.123334	-0.962946	-0.127887	-0.317266	-0.740884	-0.512582	-0.100131	0.366817	-0.720482	-0.500814	-0.76482	-1.50244	-1.04359	-0.881244	-0.283662	-0.928754	0.366817	-0.900751			1							1									0	2	Hyper	2
cold_ip.2	chr9	102179188	102179692	chr9:102179188-102179692	4		1.3293	0.0295336	-0.202165	0.83883	-0.552214	-0.565132	0.237777	0.0296667	-0.378876	-0.307963	-0.265741	-0.328804	0.295024	-0.666919	-0.846462	-0.531554	-0.134364	0.374374	-1.13817	0.83883	-0.490515			1																0	1	Hyper	1
uv_ip.3	chr10	43811775	43812975	chr10:43811775-43812975	7		-0.9638	-0.553715	-0.412198	0.411374	-1.60278	0.350425	-0.420524	-0.377221	-0.650374	-0.0822524	-0.854123	-0.440121	-1.41668	-0.312202	-1.04257	-1.32721	-0.858967	0.607629	0.215885	-1.41668	-0.452904				-1													1		1	1	Both	2
uv_ip.1	chr9	151724215	151724887	chr9:151724215-151724887	5		1.9547	-2.39886	-2.61172	-2.15885	-2.04165	-2.07381	-1.78905	-1.75591	-2.21696	-1.77958	-0.0334564	-2.07239	-2.05458	-1.51862	-0.910851	-2.33152	-2.52341	-2.32651	-2.31776	-0.0334564	-1.98811										1				1					0	2	Hyper	2
cold_ip.2	chr8	167089480	167090080	chr8:167089480-167090080	4		1.1813	-0.205737	-1.0865	0.612511	-0.843182	-0.78801	0.112458	0.00708707	-0.235328	0.251764	-0.592439	-0.231808	-0.283362	-0.429831	-0.238335	-0.650504	-0.898195	-0.105053	-1.09067	0.612511	-0.568765			1																0	1	Hyper	1
uv_ip.1	chr1	228562817	228564417	chr1:228562817-228564417	8		1.0267	-1.5197	-1.65098	-1.16027	-1.10043	-1.50231	-1.25253	-1.14392	-1.44176	-1.4245	-0.290656	-1.1883	-1.05484	-1.68493	-0.693799	-0.981075	-1.66246	-1.29151	-1.59021	-0.290656	-1.31733										1									0	1	Hyper	1
uv_ip.1	chr8	10862940	10864540	chr8:10862940-10864540	9		1.0452	-1.44476	-1.13529	-0.624505	-1.23245	-1.2733	-1.08949	-1.19332	-1.06347	-0.891611	-0.125248	-0.982853	-0.688959	-0.938476	-1.14016	-1.12104	-1.41851	-0.865752	-1.53873	-0.125248	-1.17044										1									0	1	Hyper	1
cold_ip.2	chr4	181227264	181227864	chr4:181227264-181227864	4		1.2152	-0.650532	-1.69785	-0.0208811	-1.61908	-0.550382	-1.08379	-1.31377	-1.07432	-0.9313	-0.89788	-0.981369	-1.31569	-1.41851	-1.95199	-1.2921	-1.38405	-0.203904	-1.16604	-0.0208811	-1.2361			1														1		0	2	Hyper	2
gc_ip.1	chr1	101831660	101832260	chr1:101831660-101832260	4		1.1682	-0.0246346	-0.596237	0.827637	-0.95578	0.545525	0.145463	0.0382265	-0.476175	-0.389315	-0.124329	-0.354178	-0.838077	-0.0817733	-0.972363	-1.00813	-0.588337	0.902558	0.154086	0.902558	-0.265659			1														1		0	2	Hyper	2
cold_ip.2	chr1	144063459	144064459	chr1:144063459-144064459	6		1.071	-1.44865	-1.48532	-0.0988573	-1.24522	-1.24252	-0.715349	-0.392047	-0.827684	-1.07901	-0.619816	-1.05308	-0.93072	-1.36889	-0.85608	-1.25785	-1.42771	-0.742302	-1.36642	-0.0988573	-1.16988			1																0	1	Hyper	1
cold_ip	chr5	7292309	7293228	chr5:7292309-7293228	5		1.0598	0.951975	-0.594638	-0.168787	-0.219578	-0.174162	-0.236981	-0.235793	-0.484525	-0.405018	-0.409363	-0.109918	-0.144256	-0.400955	-0.172354	-0.347218	-0.135096	0.267394	0.141438	0.951975	-0.107799	1																		0	1	Hyper	1
cold_ip.4	chr3	229310103	229310703	chr3:229310103-229310703	4		1.1018	-0.0785078	-0.768699	1.02767	-0.693673	1.00642	-0.233398	-0.563566	-0.617326	-0.124645	-0.0571933	0.270968	-0.494027	-0.44896	-0.814169	-0.156411	-1.04464	1.07554	0.816234	1.00642	-0.0954015			1		1												1		0	3	Hyper	3
cold_ip.2	chr4	63201114	63201714	chr4:63201114-63201714	4		0.9797	-0.761926	-0.816689	-0.133238	-0.983826	-1.76776	-0.891843	-0.690682	-0.734841	-0.942721	-0.365987	-0.489166	-0.0987811	-1.46289	-1.39471	-1.03338	-0.798548	-0.578126	-1.41018	-0.133238	-1.11297												1							0	1	Hyper	1
cold_ip	chr1	198934018	198934818	chr1:198934018-198934818	5		1.3353	0.0113503	-1.06241	-0.508421	-1.58501	-1.34964	-1.39795	-1.26918	-1.52904	-0.69153	-0.982971	-1.03074	-0.682609	-1.00805	-1.53037	-1.45192	-1.04015	-0.906732	-2.00657	0.0113503	-1.32396	1																		0	1	Hyper	1
uv_ip.1	chr7	96016588	96017188	chr7:96016588-96017188	4		1.3852	-1.44413	-0.963491	-1.42168	-1.11555	-1.30121	-0.982507	-1.41454	-1.3066	-1.00059	0.247911	-0.929022	-1.13826	-1.43809	-1.15125	-1.0013	-1.07196	-1.16784	-0.993394	0.247911	-1.13731										1									0	1	Hyper	1
cold_ip.2	chr4	91403020	91404620	chr4:91403020-91404620	6		1.0798	-0.704531	-0.558923	0.553155	-1.48246	-0.00291504	-0.318641	-0.437285	-0.671792	0.10983	-0.635843	-0.321697	-0.737616	-0.401643	-1.24231	-1.50393	-0.687333	0.622505	0.0526657	0.553155	-0.526675			1														1		0	2	Hyper	2
gc_ip.1	chr4	56970870	56971470	chr4:56970870-56971470	4		1.1423	-0.980894	-1.16957	0.110648	-1.53586	0.060452	-0.769228	-0.557175	-0.987706	-0.210227	-1.18944	-1.17106	-1.08778	-1.2481	-1.06934	-1.54001	-1.43836	0.229915	-0.408212	0.229915	-0.912352			1														1		0	2	Hyper	2
cold_ip.2	chr1	105952070	105952670	chr1:105952070-105952670	4		1.205	-0.755951	-1.04495	0.663495	-1.07033	0.0191487	0.0356413	-0.0854161	-0.138851	0.19308	-0.309528	-0.267616	-0.84557	-0.459284	-0.999072	-1.17935	-0.841671	0.22323	0.00707551	0.663495	-0.541512			1																0	1	Hyper	1
cold_ip.2	chr7	41053687	41054687	chr7:41053687-41054687	6		1.0002	-0.386945	-0.638596	0.569426	-0.807105	0.251449	-0.124547	-0.0621697	-0.363303	-0.302633	-0.359821	-0.514158	-0.0877202	-0.428129	-0.789445	-0.521762	-0.495672	0.253159	-0.60289	0.569426	-0.43079			1																0	1	Hyper	1
uv_ip.1	chr4	13947991	13948791	chr4:13947991-13948791	5		1.3539	-1.6152	-1.40903	-0.785428	-0.914463	-0.896517	-1.24036	-1.255	-1.34987	-1.16052	0.156732	-1.21945	-1.34498	-0.793411	-1.02322	-1.87114	-1.25054	-0.991952	-1.25281	0.156732	-1.19718										1									0	1	Hyper	1
uv_ip.1	chr9	115059480	115060152	chr9:115059480-115060152	5		1.2927	-1.03938	-0.698839	-1.05322	-1.03664	-0.937035	-1.06098	-1.31983	-1.06687	-1.30247	0.241461	-0.932961	-1.2905	-0.772595	-1.02459	-1.04167	-1.19956	-1.07492	-1.19441	0.241461	-1.05129										1									0	1	Hyper	1
gh_ip.1	chr1	286400605	286401205	chr1:286400605-286401205	4		-1.4098	0.186022	0.0797456	0.064464	-0.862055	0.215082	-0.84544	-0.743975	0.087124	-0.209246	-0.586606	-0.646057	-0.550056	-0.435651	-1.54954	0.193271	0.316021	0.532538	0.105086	-1.54954	-0.139712														-1					1	0	Hypo	1
uv_ip.1	chr6	102721006	102722206	chr6:102721006-102722206	6		-1.1882	-0.258446	0.143346	0.0356162	-0.393495	-0.0636054	-0.384479	-0.157655	0.575039	-0.23326	-1.20963	0.0798781	0.298962	-0.0357629	-0.68933	0.100229	1.08767	-0.202443	-0.389038	-1.20963	-0.0214466										-1						1			1	1	Both	2
gh_ip.1	chr1	45005279	45006079	chr1:45005279-45006079	5		-1.2553	0.818977	1.28582	0.439684	0.675251	1.43863	0.480692	0.238604	0.381143	0.674045	0.0988959	0.713956	0.23809	0.653673	-0.743327	0.504036	0.584223	1.48917	0.584111	-0.743327	0.511982														-1					1	0	Hypo	1
gc_ip	chr7	47574030	47575230	chr7:47574030-47575230	7		1.0487	-0.396807	-0.907187	-0.099207	-0.793394	-0.652769	-0.531301	-0.572291	0.0776651	0.343677	-0.971871	0.0129297	-0.084402	-0.0293143	-0.891315	-0.71742	0.718616	-0.284138	-0.777037	0.718616	-0.330101																1			0	1	Hyper	1
uv_ip.1	chr1	14409182	14409782	chr1:14409182-14409782	4		1.3171	-1.05291	-0.726074	-0.734296	-1.06254	-1.5523	-0.695785	-0.805418	-1.32202	-0.98551	-0.115348	-1.02562	-0.608166	-1.4561	-0.891009	-1.50288	-1.88097	-1.25114	-1.61258	-0.115348	-1.43245										1									0	1	Hyper	1
uv_ip.1	chr5	90340853	90342053	chr5:90340853-90342053	7		1.1952	-0.996569	-1.0096	0.00828276	-1.12566	-0.714917	-0.862354	-0.780432	-1.00161	-0.447895	0.256516	-0.790677	-0.589261	-0.929505	-1.02371	-0.941889	-1.17425	-0.336638	-1.22582	0.256516	-0.938637										1									0	1	Hyper	1
uv_ip.1	chr10	21679280	21680080	chr10:21679280-21680080	5		-1.2455	0.00427068	0.384279	-0.316863	-0.243204	0.0123427	-0.715463	-0.523338	0.24798	0.0196919	-1.33096	-0.512811	-0.166259	-0.170604	-0.729837	0.245185	0.677824	-0.224872	-0.310552	-1.33096	-0.085476										-1									1	0	Hypo	1
uv_ip.1	chr4	158495806	158497606	chr4:158495806-158497606	10		1.3896	-1.85822	-1.60757	-1.20233	-1.37431	-1.80639	-1.38951	-1.44614	-1.68058	-1.64067	-0.10722	-1.23791	-1.29886	-1.31093	-0.848764	-1.67654	-1.81896	-1.61012	-1.71582	-0.10722	-1.49686										1									0	1	Hyper	1
gh_ip.1	chr6	139878995	139879995	chr6:139878995-139879995	6		1.126	-1.42309	-1.69872	-0.418522	-0.93968	-1.85551	-0.573731	-0.360045	-1.12802	-1.04088	-0.473827	-0.917041	-0.643844	-0.827231	0.132011	-1.61542	-1.26819	-0.965522	-1.41935	0.132011	-0.99395														1					0	1	Hyper	1
cold_ip.2	chr5	211180442	211181242	chr5:211180442-211181242	5		1.1531	-0.275038	-0.433593	0.807443	-0.706944	-0.196076	-0.00371787	-0.015355	-0.154939	-0.155493	0.508539	-0.145131	0.0626624	-0.65173	-0.175123	-0.833124	-0.422444	0.575854	-0.567577	0.807443	-0.345691			1																0	1	Hyper	1
uv_ip.1	chr6	31415623	31416223	chr6:31415623-31416223	4		1.5941	-1.58184	-1.63454	-0.779192	-1.40005	-1.83059	-1.18708	-1.19084	-1.62275	-1.16042	0.246994	-1.10577	-0.800331	-1.01101	-0.702575	-1.47597	-1.77766	-1.20316	-1.91246	0.246994	-1.34714										1									0	1	Hyper	1
gh_ip.1	chr6	117021559	117022559	chr6:117021559-117022559	6		1.245	-1.95218	-1.60288	-1.87806	-1.66326	-2.10517	-1.47726	-1.68951	-2.00762	-1.91468	-0.618532	-1.86413	-1.39007	-1.66984	-0.461445	-1.78175	-2.11274	-2.40445	-1.80821	-0.461445	-1.70641										1				1					0	2	Hyper	2
uv_ip.1	chr2	78230028	78230828	chr2:78230028-78230828	5		1.109	-0.541751	-0.298252	-0.0639775	-0.837082	-0.767397	-0.289746	-0.549306	0.11572	-0.466936	0.738211	-0.352046	0.107684	-0.592742	-0.330965	-0.186432	0.150959	-0.455118	-0.810633	0.738211	-0.370822										1									0	1	Hyper	1
cold_ip.2	chr2	230414860	230415460	chr2:230414860-230415460	4		1.2094	-0.467835	-0.98488	0.270054	-0.93544	-1.26	-0.706307	-0.828652	-1.22358	-0.846978	-0.801112	-0.0319025	-0.938424	-1.28917	-0.496719	-1.10207	-1.42229	-0.302928	-1.02278	0.270054	-0.939325			1																0	1	Hyper	1
hot_ip.1	chr1	289238200	289239200	chr1:289238200-289239200	6		-0.9625	0.0320885	-0.336308	-0.889018	-0.637143	-0.143214	-1.05412	-1.3832	-0.515354	-0.114181	-1.15065	-0.679556	-1.03822	-0.397398	-1.42655	-0.219192	-0.0771172	-0.145259	-0.258549	-1.3832	-0.420678														-1					1	0	Hypo	1
cold_ip.2	chr2	13341705	13342708	chr2:13341705-13342708	4		1.2562	-1.06869	-1.60434	0.175884	-0.7043	-1.32104	-0.474096	-0.66628	-1.60978	-0.735916	-0.957421	-0.502718	-0.684478	-1.46807	-0.790084	-1.08647	-1.42861	-0.382378	-1.32653	0.175884	-1.08036			1																0	1	Hyper	1
gc_ip.1	chr9	124693909	124694413	chr9:124693909-124694413	4		1.1514	0.594107	-0.770918	-0.206636	-0.462906	0.145483	-0.510523	-0.55461	-0.0688069	-0.22544	-0.61882	-0.0301795	-1.00819	-0.494837	-0.972882	-0.601256	0.119093	1.14904	0.786637	1.14904	-0.00236713												-1					1		1	1	Both	2
gc_ip	chr1	154313844	154314644	chr1:154313844-154314644	5		1.4061	-0.368636	-0.716923	-0.611873	-1.01698	-0.858901	-0.894984	-0.648317	-0.157578	-0.615656	-0.865374	-0.968924	-0.747032	-0.564216	-1.41049	-0.826436	0.873126	-0.701824	-0.568177	0.873126	-0.533003																1			0	1	Hyper	1
gc_ip	chr1	199116833	199117433	chr1:199116833-199117433	4		0.761	0.338341	0.284793	0.0641616	-0.394569	-0.30752	-0.831342	-0.216315	0.882894	0.232599	-0.598836	0.0882215	-0.260307	-0.139426	-0.836745	-0.447846	0.549804	-0.143995	-0.249157	0.549804	-0.211228								1											0	1	Hyper	1
cold_ip.2	chr10	92133497	92135097	chr10:92133497-92135097	9		1.0569	-1.04175	-0.629265	0.345243	-1.02485	-0.750845	-0.32052	-0.419364	-0.739536	-0.337027	-0.319558	-0.460867	-0.104042	-0.624576	-0.702788	-0.894705	-1.07215	-0.11572	-0.860253	0.345243	-0.711699			1																0	1	Hyper	1
cold_ip.2	chr2	9547918	9549118	chr2:9547918-9549118	7		1.1251	-0.567661	-1.2373	0.352771	-0.775671	-0.460826	-0.367459	-0.637431	-0.719055	-0.722725	-0.638598	-0.426821	-0.921797	-0.999667	-0.811117	-1.10138	-1.24506	-0.0311108	-0.445747	0.352771	-0.772346			1																0	1	Hyper	1
uv_ip.1	chr2	12683861	12685661	chr2:12683861-12685661	10		1.1633	-1.10146	-0.993284	-0.547143	-1.63249	-1.50605	-1.30881	-1.1159	-1.13243	-0.5039	0.00820844	-1.16922	-0.962168	-1.20137	-0.910368	-1.16053	-1.46807	-0.734652	-1.45563	0.00820844	-1.1551										1									0	1	Hyper	1
uv_ip.1	chr2	42363250	42364650	chr2:42363250-42364650	7		1.144	-1.91869	-1.33212	-0.325184	-1.4708	-1.6226	-1.10731	-1.01334	-1.06017	-0.181117	-0.161967	-0.987964	-0.792194	-1.12675	-1.10553	-1.55957	-1.29763	-1.13384	-1.61221	-0.161967	-1.30592									1	1									0	2	Hyper	2
hot_ip.1	chr3	232074940	232075540	chr3:232074940-232075540	4		1.1261	-0.962377	-1.23146	-0.850309	-1.15678	-1.46277	-0.328882	0.167668	-0.430368	-0.795167	-0.1779	-0.673729	-0.949715	-0.726363	-0.548474	-1.02035	-0.588082	-1.3975	-1.46978	0.167668	-0.958426							1												0	1	Hyper	1
cold_ip.2	chr5	168885507	168886107	chr5:168885507-168886107	4		2.0962	-0.701771	-1.31046	0.578793	-2.48521	-0.723897	-0.942479	-1.17658	-1.4165	-1.6293	-1.53338	-1.52965	-2.30928	-1.86877	-2.38628	-2.28221	-1.67827	0.28141	-1.17034	0.578793	-1.51741			1														1		0	2	Hyper	2
uv_ip.1	chr7	82724888	82727488	chr7:82724888-82727488	14		1.2411	-1.90122	-1.8593	-1.39589	-1.59872	-1.5033	-1.22289	-1.3779	-1.63342	-1.69992	-0.242582	-1.69304	-1.48131	-1.69872	-1.07053	-1.52557	-1.57109	-1.54319	-1.49291	-0.242582	-1.48367										1									0	1	Hyper	1
gc_ip.1	chr7	127970136	127971136	chr7:127970136-127971136	6		1.0001	-0.437125	-1.14038	0.422204	-1.11646	0.259926	-0.37211	-0.507223	-0.819522	-0.254523	-0.823835	-0.7529	-1.1313	-0.689081	-1.0299	-0.679742	-1.11592	0.389539	-0.538042	0.389539	-0.610525			1														1		0	2	Hyper	2
uv_ip.1	chr8	5820740	5821740	chr8:5820740-5821740	6		1.2198	-1.09708	-0.461774	0.169781	-0.623927	-0.597065	-0.399613	-0.156575	-0.264118	-0.0843781	0.819523	-0.680156	-0.731208	-0.143879	0.0442329	-0.559022	-0.961728	-0.200115	-0.581343	0.819523	-0.400309										1									0	1	Hyper	1
uv_ip.1	chr8	153087912	153088712	chr8:153087912-153088712	5		1.0133	-1.05112	-0.900199	-1.50142	-1.07144	-1.05585	-1.13752	-0.877308	-0.821992	-1.14264	-0.136639	-1.55518	-1.17716	-0.844505	-0.945456	-1.07702	-1.11404	-1.52059	-1.39778	-0.136639	-1.1499										1									0	1	Hyper	1
gc_ip.1	chr8	170881209	170881809	chr8:170881209-170881809	4		0.9166	0.0903466	0.0151988	0.754369	-0.939916	0.500686	0.343745	0.250992	0.0196842	0.595154	-0.48067	0.147384	-0.667255	0.0606269	-0.602095	-1.178	-0.293739	0.79532	0.490457	0.79532	-0.121239															-1				1	0	Hypo	1
gh_ip.2	chr2	183342493	183343093	chr2:183342493-183343093	4		-1.3189	0.177304	-0.509779	0.463307	-1.32717	0.334911	0.0525929	0.129817	0.144691	0.457914	-0.446667	-0.154255	-0.881526	-0.011617	-0.44381	-1.39837	-0.297953	0.930857	0.744258	-1.39837	-0.0794392				-1											-1		1		2	1	Both	3
uv_ip.1	chr5	23898078	23899289	chr5:23898078-23899289	7		1.033	-1.14593	-1.47032	-1.31866	-1.53117	-1.46923	-0.857096	-0.946289	-1.54135	-1.57524	-0.319279	-1.51429	-1.19485	-1.42658	-0.468526	-1.47425	-1.7293	-1.61822	-1.39667	-0.319279	-1.35226										1									0	1	Hyper	1
uv_ip.3	chr8	119643054	119643854	chr8:119643054-119643854	5		1.2416	-0.898125	-1.09103	-0.842606	-0.655234	-1.11357	-1.44863	-0.801529	-0.802402	-0.529972	0.0535664	-0.958381	0.110001	-0.808716	-1.75088	-1.29003	-0.538293	-1.04061	-1.36094	0.110001	-1.13158										1		1							0	2	Hyper	2
cold_ip.2	chr2	87656792	87657792	chr2:87656792-87657792	6		1.0592	-0.310288	-0.723847	0.584229	-0.794578	-0.143785	0.0166052	0.11171	-0.337497	0.0326322	0.126998	-0.529061	0.282083	-0.404119	-0.406844	-0.642274	-0.911275	0.244761	-0.729953	0.584229	-0.474951			1																0	1	Hyper	1
gc_ip	chr4	187875450	187876050	chr4:187875450-187876050	4		1.2035	-0.0308549	-0.934305	-0.148014	-0.364927	-0.307989	-0.36396	-0.445789	0.65569	0.314348	0.224622	-0.346037	-0.722458	-0.00866207	-0.899878	-1.15647	1.02534	-0.00213516	-0.0270997	1.02534	-0.17815																1			0	1	Hyper	1
uv_ip.1	chr4	26500781	26501981	chr4:26500781-26501981	7		1.1013	-1.4439	-1.09018	-1.28461	-1.36028	-1.17119	-1.09042	-1.15879	-1.27823	-1.18717	-0.0978231	-1.05084	-0.766665	-0.96882	-0.901195	-1.09728	-1.38434	-1.57231	-1.27077	-0.0978231	-1.19912										1									0	1	Hyper	1
gh_ip.1	chr9	30644316	30645156	chr9:30644316-30645156	6		-1.1159	0.0791166	-0.517842	-0.566529	-0.660209	-0.43943	-0.523256	-0.825967	0.143104	-0.264411	-0.893889	-0.818553	-0.358228	-0.453422	-1.48793	-0.444152	0.889642	-0.252534	-0.483753	-1.48793	-0.372024														-1		1			1	1	Both	2
gh_ip.1	chr9	143202894	143203566	chr9:143202894-143203566	5		-1.0261	0.761862	-0.257552	-0.351949	-0.183925	0.0620174	-0.443258	-0.618351	0.459497	-0.326194	-1.11707	0.000454078	-0.546944	-0.261461	-1.10288	0.258842	0.616208	0.0777805	-0.0489466	-1.10288	-0.0767428										-1				-1					2	0	Hypo	2
uv_ip.1	chr1	41102926	41103726	chr1:41102926-41103726	5		1.3346	-1.55037	-1.42173	-1.32722	-1.61266	-1.3384	-1.15155	-1.34075	-1.28281	-0.961954	-0.131784	-1.35257	-1.14824	-1.44876	-1.27414	-1.57771	-1.64441	-1.49524	-1.35786	-0.131784	-1.46635										1									0	1	Hyper	1
uv_ip.1	chr1	41469191	41469991	chr1:41469191-41469991	5		1.208	-1.29115	-0.66553	-0.59787	-0.846517	-0.765018	-1.05388	-0.995892	-0.743096	-0.495379	0.329028	-0.870358	-0.558116	-0.417132	-0.913049	-0.921289	-1.06321	-0.823472	-1.13542	0.329028	-0.87893										1									0	1	Hyper	1
uv_ip.1	chr1	273894997	273897397	chr1:273894997-273897397	13		1.1382	-1.87901	-1.20481	-1.50942	-1.73203	-1.75728	-1.41894	-1.76293	-1.68541	-1.70921	-0.472038	-1.67368	-1.62633	-1.64837	-1.1045	-1.8222	-1.82326	-1.79411	-1.46894	-0.472038	-1.61023										1									0	1	Hyper	1
gc_ip	chr10	125129272	125130072	chr10:125129272-125130072	5		0.9142	-0.525527	-0.380356	-0.685248	-0.83202	-0.423242	-0.887932	-1.11935	-0.333699	-0.456254	-1.69151	-0.852023	-1.31828	-0.5251	-0.757881	-0.796006	0.372289	-0.748184	-0.79663	0.372289	-0.541919										-1									1	0	Hypo	1
cold_ip.2	chr2	6015966	6016766	chr2:6015966-6016766	5		1.1083	-0.819689	-0.690904	0.30511	-0.835925	-0.615799	-0.322488	-0.373041	-0.900158	-0.641611	0.0283471	-0.293687	-0.705523	-0.603079	-0.695367	-1.33499	-1.35109	-0.0440144	-0.790651	0.30511	-0.803198			1																0	1	Hyper	1
uv_ip.1	chr6	118308721	118309321	chr6:118308721-118309321	4		1.7028	-1.49327	-1.72005	-1.5038	-1.58329	-2.10474	-1.69217	-1.46485	-1.93819	-2.0167	-0.067982	-1.71332	-1.13513	-2.30015	-1.40231	-1.17165	-1.92638	-1.82901	-1.99537	-0.067982	-1.77081										1									0	1	Hyper	1
gh_ip.1	chr6	165243996	165244596	chr6:165243996-165244596	4		-1.1454	0.777463	0.0429581	0.563739	-0.165591	0.490559	-0.24115	-0.274681	0.325	-0.116617	-0.0524625	-0.262524	-0.296696	-0.448796	-0.972724	0.314714	0.317321	1.01999	0.805446	-0.972724	0.172658														-1					1	0	Hypo	1
cold_ip	chr7	803671	804271	chr7:803671-804271	4		-1.0127	-1.51124	-0.552867	0.178541	-0.706691	-0.0134834	-0.654599	-0.339942	-0.208861	-0.0747407	-0.343107	-0.742087	-0.626583	-0.367986	-0.672316	-1.1672	-0.451377	0.206108	-0.538236	-1.51124	-0.498501	-1																		1	0	Hypo	1
cold_ip.2	chr8	129619851	129620451	chr8:129619851-129620451	4		1.1048	-0.675233	-0.930266	0.605578	-0.970079	-0.093513	-0.190629	-0.00951796	-0.235	-0.295529	-0.684203	-0.193236	-0.597567	-0.535775	-1.07535	-1.09617	-0.808649	0.511827	0.00857347	0.605578	-0.499256			1														1		0	2	Hyper	2
uv_ip.1	chr8	154464967	154465767	chr8:154464967-154465767	5		1.4163	-1.35608	-1.50132	-0.918064	-0.976192	-1.43309	-1.29823	-1.10104	-1.43544	-0.893416	0.239425	-0.927279	-1.27552	-0.770494	-1.39398	-0.870703	-1.62866	-1.07752	-1.32002	0.239425	-1.1769										1									0	1	Hyper	1
cold_ip.2	chr2	215519959	215520559	chr2:215519959-215520559	4		1.4888	-0.171429	-0.633303	1.14402	-0.55412	-0.426794	0.0645177	0.171345	0.0761739	-0.614677	0.350267	-0.139924	0.253043	-0.638282	-0.702313	-0.788627	-0.190355	0.781123	-0.530452	1.14402	-0.344818			1														1		0	2	Hyper	2
uv_ip.1	chr7	127296371	127297371	chr7:127296371-127297371	6		1.4698	-1.62521	-1.40577	-0.87596	-1.43369	-1.39943	-1.60362	-1.65219	-1.38254	-1.02176	-0.124736	-1.64459	-0.83229	-1.64689	-1.3466	-1.84149	-1.91064	-1.09129	-1.73007	-0.124736	-1.5945										1									0	1	Hyper	1
cold_ip.1	chr5	7356780	7358024	chr5:7356780-7358024	7		-1.1396	-0.729616	-1.56118	0.842569	-0.706349	-0.575146	0.00517993	-0.157173	-0.420828	-0.124628	-0.555526	0.254607	-0.439127	-0.239014	-0.60645	-0.744331	-0.885077	0.417139	-0.47193	-1.56118	-0.421611		-1	1																1	1	Both	2
uv_ip.1	chr10	89985964	89986564	chr10:89985964-89986564	4		1.6089	-1.93049	-1.64647	-2.04823	-1.9531	-2.29616	-2.2919	-2.17479	-2.4463	-2.27393	-0.238193	-2.25933	-2.49975	-1.38019	-2.32578	-2.0597	-1.51309	-1.52665	-2.27736	-0.238193	-1.84713										1									0	1	Hyper	1
cold_ip.2	chr3	207470258	207471658	chr3:207470258-207471658	8		1.0195	-0.226721	-0.443052	0.997912	-0.242594	0.163387	0.035707	0.0969355	-0.252452	0.192552	-0.0999491	0.458788	-0.0902093	0.0435226	-0.451966	-0.526238	-0.393701	0.80634	0.392692	0.997912	-0.0215586			1																0	1	Hyper	1
gh_ip.1	chr1	237487416	237488216	chr1:237487416-237488216	5		1.0738	-1.05017	-0.420995	0.103685	-0.887258	-1.08566	-0.482702	-0.470643	-0.915118	0.0416359	0.16866	-0.243084	-0.177024	-0.759963	0.510662	-0.864425	-0.771252	-0.377494	-1.11644	0.510662	-0.563153														1					0	1	Hyper	1
cold_ip.1	chr4	35984682	35985682	chr4:35984682-35985682	6		0.7078	-0.366449	0.413965	-0.942292	-0.281163	-0.111882	-0.84164	-0.603765	-0.0975192	-0.223772	-1.54298	-0.268497	-1.17683	-0.0782433	-0.809734	-0.532524	0.332989	-0.470376	-0.204852	0.413965	-0.29379										-1									1	0	Hypo	1
gc_ip.1	chr5	205786711	205787911	chr5:205786711-205787911	7		0.8378	-1.62763	-1.17228	0.131827	-0.828911	-1.14967	-0.64324	-0.618476	-1.19649	-0.451994	-0.665708	-0.682554	-0.601131	-1.12706	-0.820176	-0.998249	-1.65125	-0.144646	-1.15356	-0.144646	-0.982489			1																0	1	Hyper	1
uv_ip.1	chr1	58365383	58368493	chr1:58365383-58368493	15		1.0039	-1.41816	-1.41697	-0.714509	-1.36197	-1.50319	-0.95808	-0.96159	-1.08612	-0.997439	-0.196978	-1.28899	-0.924447	-1.19468	-0.814073	-1.44496	-1.37668	-1.06332	-1.31149	-0.196978	-1.20087										1									0	1	Hyper	1
cold_ip.1	chr1	224379335	224380335	chr1:224379335-224380335	6		1.3318	-1.38452	-0.22256	-1.46211	-1.14089	-1.74799	-1.64621	-1.02758	-0.90375	-1.03219	-0.837862	-1.50878	-1.42907	-1.54946	-1.42358	-2.07548	-1.31143	-1.57913	-1.38719	-0.22256	-1.55438		1																	0	1	Hyper	1
cold_ip.1	chr5	203652017	203652817	chr5:203652017-203652817	5		1.1937	-1.86646	-0.408325	-1.50702	-1.31089	-1.9876	-1.38555	-1.07621	-1.52994	-1.62394	-0.818359	-1.45008	-1.42136	-1.25185	-1.27419	-2.13567	-1.82629	-1.73497	-1.38896	-0.408325	-1.60199		1																	0	1	Hyper	1
gh_ip.1	chr8	22824592	22825192	chr8:22824592-22825192	4		1.1799	-1.84503	-1.3051	-1.42112	-1.6441	-1.77372	-1.28143	-1.65256	-1.88242	-1.50968	-0.91818	-1.38126	-1.56044	-1.37246	-0.233345	-1.45907	-1.85497	-1.60152	-1.95785	-0.233345	-1.4132														1					0	1	Hyper	1
gh_ip.1	chr1	286850054	286851854	chr1:286850054-286851854	10		1.3322	-2.13614	-2.09869	-0.857617	-1.50183	-1.9548	-1.43796	-1.05364	-1.76567	-1.13125	-0.738728	-0.937516	-1.45763	-1.79377	-0.0296211	-1.71761	-1.75891	-1.38811	-1.48281	-0.0296211	-1.36181														1					0	1	Hyper	1
uv_ip.1	chr10	99757274	99757874	chr10:99757274-99757874	4		-1.706	-0.506941	0.0236294	-1.01966	-0.482404	-0.464902	-0.0829463	-0.540071	-0.129077	-0.208773	-1.81688	0.312431	-0.287106	-0.0888537	0.0766011	0.388574	0.0998581	-0.513391	-0.627902	-1.81688	-0.110852										-1									1	0	Hypo	1
cold_ip.2	chr2	74086250	74086850	chr2:74086250-74086850	4		1.3576	-1.61238	-0.876317	0.0525857	-1.05086	-1.59099	-0.925731	-1.13733	-1.58338	-1.05834	-0.470089	-0.597381	-0.841207	-0.992124	-0.985924	-1.60012	-1.78384	-0.676172	-1.79163	0.0525857	-1.30497			1																0	1	Hyper	1
uv_ip.1	chr5	16838556	16839156	chr5:16838556-16839156	4		1.3987	-1.49562	-0.749612	0.349724	-0.248552	-0.972215	-0.382785	-0.726946	-1.08361	-0.747906	0.902015	-0.647224	-0.733748	-0.687789	0.329416	-0.64414	-1.2497	-0.0547696	-0.672841	0.902015	-0.496637										1									0	1	Hyper	1
gh_ip.2	chr6	159589649	159590249	chr6:159589649-159590249	4		1.4587	-1.26841	-0.873023	-1.41416	-0.655307	-0.899572	-1.68392	-1.75252	-1.38426	-0.891618	-1.45421	-0.665535	-1.4319	-1.05945	-2.27759	0.567802	-0.907996	-0.822295	-0.846024	0.567802	-0.890925														-1	1				1	1	Both	2
uv_ip	chr4	199216224	199217024	chr4:199216224-199217024	4		0.8576	-0.808551	-0.694915	-0.316356	-0.871122	-0.560998	-0.431838	-0.621245	-0.639484	0.0903194	0.41053	-0.481969	-1.1619	-0.293932	-1.15145	-0.944364	-0.552696	-0.73584	-0.925203	0.0903194	-0.767247										1									0	1	Hyper	1
uv_ip.3	chr10	147958468	147959268	chr10:147958468-147959268	5		1.0586	-1.40231	-0.977006	-0.511387	-0.877704	-1.16727	-0.684695	-0.845151	-0.677867	-0.779363	-0.0754186	-0.488961	0.230608	-0.669846	-0.567928	-0.572263	-1.06775	-0.748758	-1.34117	0.230608	-0.827952												1							0	1	Hyper	1
uv_ip.1	chr9	41358680	41359352	chr9:41358680-41359352	5		1.3963	-1.37109	-0.972642	-1.90376	-1.63299	-1.51729	-1.75568	-1.68101	-1.19934	-1.69909	-0.106881	-1.62681	-2.17778	-1.68508	-0.933956	-1.28155	-1.68263	-1.70961	-1.72602	-0.106881	-1.50314										1									0	1	Hyper	1
uv_ip.1	chr4	220655101	220655901	chr4:220655101-220655901	5		1.2116	-2.00272	-1.62537	-0.965418	-1.24067	-1.9149	-1.40511	-1.20617	-1.46684	-1.15901	-0.137596	-1.14564	-1.45429	-1.08349	-0.441331	-1.75783	-1.64709	-1.57754	-1.58774	-0.137596	-1.34917										1									0	1	Hyper	1
cold_ip.4	chr9	10804084	10804924	chr9:10804084-10804924	6		-0.8142	-0.627098	-0.410777	0.58805	-0.764043	-1.29605	0.141029	-0.312532	-0.635467	0.223131	0.0548694	-0.294987	-0.33045	-0.539117	-0.00480151	-0.370844	-1.05314	0.0691949	-0.992647	-1.29605	-0.481893			1																0	1	Hyper	1
gc_ip	chr10	131793891	131794691	chr10:131793891-131794691	5		1.1114	-0.827832	-0.595289	-0.40674	-0.823893	-0.445315	-1.12762	-0.808139	-0.0900031	-0.330063	-0.836719	-0.816356	-0.952945	-1.08163	-1.591	-0.906013	0.315325	-0.749452	-0.763884	0.315325	-0.79611																1			0	1	Hyper	1
uv_ip.1	chr2	14398165	14399365	chr2:14398165-14399365	7		1.4029	-2.24175	-1.37244	-1.3011	-1.8135	-1.54309	-1.97974	-2.31609	-1.47623	-1.74965	-0.168188	-1.68451	-1.7682	-1.52154	-1.09825	-1.65955	-1.23531	-1.83931	-2.07283	-0.168188	-1.57113										1									0	1	Hyper	1
gh_ip.1	chr2	60767262	60767862	chr2:60767262-60767862	4		1.0467	-1.56834	-0.88997	-1.6721	-0.816464	-1.30309	-1.45223	-1.22019	-1.41656	-1.56625	-1.42544	-2.01484	-1.1719	-0.6009	-0.0621767	-1.71724	-1.3707	-1.75849	-1.14372	-0.0621767	-1.10887														1					0	1	Hyper	1
cold_ip.2	chr5	203147453	203148453	chr5:203147453-203148453	6		1.1202	0.0424223	-0.404771	0.737796	-0.613306	0.170944	-0.282443	0.0400948	-0.388004	0.180239	-0.603172	-0.548978	-0.0670165	-0.609763	-0.355658	-0.209571	-0.700422	0.191685	-0.610812	0.737796	-0.382423			1																0	1	Hyper	1
cold_ip.1	chr7	111409246	111409846	chr7:111409246-111409846	4		-0.9368	0.279193	-1.13276	0.986969	-1.25335	0.498467	0.00613536	0.102247	-0.391468	0.198047	-0.246019	-0.190844	-0.725733	-0.190514	-1.18933	-1.00588	-0.236023	1.01303	0.432998	-1.13276	-0.195952			1	-1													1		1	2	Both	3
gh_ip.1	chr1	171280150	171280750	chr1:171280150-171280750	4		1.2265	-1.26639	-1.3676	-1.46494	-1.52317	-1.46684	-0.953505	-1.27081	-1.1164	-1.19491	-0.992309	-1.47589	-1.39618	-1.25939	0.119596	-1.5604	-1.26816	-1.58454	-1.08872	0.119596	-1.10694														1					0	1	Hyper	1
cold_ip.2	chr2	16123310	16124310	chr2:16123310-16124310	5		1.0454	-0.361945	-1.19407	0.523597	-0.595623	-0.254594	0.0413893	-0.217668	-0.527762	-0.210367	0.118114	-0.216319	-0.21431	-0.712938	-0.688821	-0.981845	-0.360244	-0.00233654	-0.384588	0.523597	-0.521795			1																0	1	Hyper	1
cold_ip.1	chr2	88373917	88374917	chr2:88373917-88374917	6		1.2428	-0.592111	0.028418	-0.391103	-1.24162	-1.25409	-0.655176	-0.741341	-1.53978	-0.703375	-1.1942	-1.07422	-0.681417	-1.17725	-0.934646	-1.42552	-1.20876	-1.03057	-1.50962	0.028418	-1.21439		1																	0	1	Hyper	1
uv_ip.3	chr8	23419203	23420003	chr8:23419203-23420003	5		1.0771	-1.02942	-1.82366	-0.187311	-0.890722	-1.34293	-0.719064	-0.774006	-0.977786	-1.15629	-0.151619	-0.964377	0.0736485	-1.04259	-0.688337	-1.25721	-0.896494	-0.892556	-1.24344	0.0736485	-1.00344												1							0	1	Hyper	1
cold_ip.2	chr5	206615380	206616180	chr5:206615380-206616180	5		1.3581	-0.807395	-1.38956	0.395334	-1.23328	-0.468466	-0.563089	-0.416455	-0.777357	-0.846673	-0.89716	-0.0465117	-1.02134	-1.13574	-1.30905	-1.22045	-1.36629	0.041535	-0.786888	0.395334	-0.962814			1														1		0	2	Hyper	2
cold_ip.1	chr2	55827904	55828504	chr2:55827904-55828504	4		1.1658	-1.17331	0.0964267	-0.864125	-0.408519	-0.9176	-0.713879	-0.547902	-0.746564	-0.725327	-1.89652	-1.06719	-0.941172	-1.0962	-1.40263	-1.14218	-0.593616	-1.38961	-0.792011	0.0964267	-1.06938		1																	0	1	Hyper	1
hot_ip.1	chr5	121052183	121053783	chr5:121052183-121053783	4		-1.0555	1.15683	0.342514	-0.0113771	0.514725	0.868911	0.299948	-0.424506	0.85611	0.492756	0.319943	0.622624	-0.0347662	0.404155	-0.0563654	0.530947	1.01239	0.740863	1.154	-0.424506	0.630998							-1												1	0	Hypo	1
cold_ip.2	chr2	10649579	10650379	chr2:10649579-10650379	5		1.1964	-0.65617	-1.24854	-0.0710098	-1.25114	-1.39348	-0.770856	-0.980078	-1.15614	-1.34944	-0.242865	-0.509572	-0.690157	-1.26603	-0.628785	-1.54496	-1.43083	-0.607988	-2.12583	-0.0710098	-1.2674			1							1									0	2	Hyper	2
cold_ip.2	chr9	151479612	151480284	chr9:151479612-151480284	5		1.0459	-0.622735	-1.07142	0.442113	-0.877704	-0.612641	-0.165508	-0.219032	-0.346752	-0.374695	-0.375307	0.0242606	-1.12512	-0.339051	-0.57567	-1.42222	-0.838623	0.0213028	-0.468451	0.442113	-0.603786			1																0	1	Hyper	1
cold_ip.2	chr1	187588218	187589499	chr1:187588218-187589499	7		1.1126	-1.16611	-1.82961	0.132086	-1.67368	-1.01858	-0.653814	-0.524982	-0.588041	-0.320427	-0.850666	-0.782516	-0.636841	-1.4178	-1.32342	-1.11823	-0.512584	-0.0928361	-1.41843	0.132086	-0.980551			1																0	1	Hyper	1
cold_ip.2	chr2	216990039	216990639	chr2:216990039-216990639	4		1.1819	-1.05832	-1.01074	0.049654	-1.44343	-1.37668	-0.534576	-0.484003	-1.23154	-1.20944	-0.386354	-0.560255	-1.172	-1.48478	-0.941307	-0.926609	-1.39411	-0.449108	-1.59744	0.049654	-1.13223			1																0	1	Hyper	1
uv_ip	chr3	45390230	45390830	chr3:45390230-45390830	4		0.9188	-0.79475	-0.438699	0.224152	-1.09947	-1.06632	-0.376075	-0.659818	-0.916229	-0.0170211	-0.270749	-0.436648	-0.391889	-0.802606	-1.02456	-0.870548	-1.20096	-0.567065	-1.14916	-0.0170211	-0.935819			1																0	1	Hyper	1
cold_ip.1	chr9	4399020	4399524	chr9:4399020-4399524	4		1.0021	-1.45517	-0.0313886	-0.963097	-0.838904	-0.658138	-0.76156	-1.04617	-1.1273	-0.29826	-0.280126	-0.809708	-0.836471	-0.767659	-1.28429	-0.909743	-1.08929	-1.04754	-1.1022	-0.0313886	-1.03345		1																	0	1	Hyper	1
uv_ip.1	chr2	9549518	9550518	chr2:9549518-9550518	6		1.2916	-1.81623	-1.44397	-0.974399	-1.51477	-1.65522	-1.29436	-1.19822	-1.68454	-1.27614	-0.130711	-1.30279	-0.848293	-1.33088	-1.16834	-1.69955	-1.66458	-1.17593	-1.49453	-0.130711	-1.4223										1									0	1	Hyper	1
uv_ip.1	chr10	125970322	125971754	chr10:125970322-125971754	8		1.0167	-2.14303	-1.09356	-1.74085	-1.22197	-1.72706	-1.38427	-1.20158	-1.28311	-1.24308	-0.243592	-1.54069	-1.89338	-1.27452	-0.619506	-1.13273	-1.30275	-1.83746	-1.39482	-0.243592	-1.2603										1									0	1	Hyper	1
uv_ip.3	chr9	57012666	57013338	chr9:57012666-57013338	5	chr9:57012666-57013338	2.0206	-1.33923	-1.57411	-0.108421	-1.75932	-1.49171	-0.732975	-1.14157	-0.758586	-0.592719	-1.14931	-1.04789	0.658926	-1.81816	-0.287198	-1.45471	-1.7577	-1.15586	-1.69627	0.658926	-1.36165			1									1		1					0	3	Hyper	3
cold_ip.2	chr2	204467205	204467805	chr2:204467205-204467805	4		1.3118	-1.11321	-1.26044	0.00518068	-2.04485	-1.10715	-0.762294	-0.643991	-1.4968	-0.331377	-0.911602	-1.68889	-0.40901	-1.63812	-1.62616	-1.11981	-0.97808	-0.614335	-1.86312	0.00518068	-1.3066			1																0	1	Hyper	1
uv_ip.1	chr7	117703289	117704489	chr7:117703289-117704489	7		1.0318	-1.58323	-1.43991	-1.2052	-1.57787	-1.70622	-1.16884	-1.20012	-1.54988	-1.35029	-0.418272	-1.41972	-1.20242	-1.63138	-1.17258	-1.51705	-1.41456	-1.45647	-1.50814	-0.418272	-1.45003										1									0	1	Hyper	1
uv_ip.1	chr1	295067698	295068298	chr1:295067698-295068298	4		1.4785	-1.98307	-1.44474	-1.286	-1.16014	-1.38421	-1.32304	-1.01544	-1.37301	-1.65181	0.0625902	-1.23817	-1.83931	-1.29206	-0.855162	-1.62675	-1.47022	-1.62755	-1.62342	0.0625902	-1.41586										1									0	1	Hyper	1
gc_ip.1	chr9	147468265	147468769	chr9:147468265-147468769	4		1.0428	-0.6061	-1.6816	0.267859	-1.23493	-0.387641	-0.380585	-0.750712	-1.03127	-1.20525	-1.00233	-0.206974	-1.19525	-1.08926	-1.10433	-1.24403	-1.33537	0.164164	-0.662857	0.164164	-0.878614			1														1		0	2	Hyper	2
cold_ip.2	chr3	145740066	145740666	chr3:145740066-145740666	4		1.1361	-0.799486	-0.286394	0.612698	-0.696043	-0.55978	-0.263688	-0.67381	-0.756883	-0.481013	-0.332392	-0.0320731	-0.817881	-0.449078	-0.426199	-0.978139	-1.02465	0.232651	-0.4948	0.612698	-0.523369			1																0	1	Hyper	1
uv_ip.1	chr3	197715985	197717185	chr3:197715985-197717185	7		1.5335	-1.89731	-1.55212	0.0121917	-0.938089	-1.04914	-0.632303	-0.990251	-1.05697	-0.53524	0.396642	-0.654049	-0.965216	-1.0669	-0.562421	-1.20047	-1.86248	-0.606326	-1.52239	0.396642	-1.13683			1							1									0	2	Hyper	2
uv_ip.1	chr2	43373751	43374551	chr2:43373751-43374551	5		1.055	-1.1374	-0.471384	-0.241407	-0.352145	-0.926627	-0.591597	-0.745278	-0.954411	-0.539074	0.303324	-0.313002	-0.672023	-0.70858	-0.493479	-1.05651	-0.954895	-0.483207	-0.813176	0.303324	-0.751642										1									0	1	Hyper	1
gh_ip.2	chr10	136701382	136702182	chr10:136701382-136702182	5		-1.2137	0.700216	0.505898	0.801761	-0.238866	0.836664	0.517538	0.318873	0.769204	0.688476	0.179916	0.380349	0.0596864	0.563204	0.426109	-0.63199	0.602132	1.11302	1.41764	-0.63199	0.581686															-1				1	0	Hypo	1
cold_ip.4	chr9	8957053	8957557	chr9:8957053-8957557	4		1.0285	-0.297215	-1.4468	0.622874	-1.47616	0.556968	-0.443466	-0.370057	-0.540422	-0.510697	-1.09198	-0.290387	-1.33579	-0.237074	-1.07704	-1.10982	-0.795333	0.35326	0.036696	0.556968	-0.471552			1	-1	1														1	2	Both	3
cold_ip.2	chr6	165022134	165023534	chr6:165022134-165023534	8		1.0775	-0.537105	-0.942768	0.530713	-0.618787	-0.27203	-0.192203	-0.409249	-0.578426	-0.377706	-0.159938	-0.214497	-0.569568	-0.655782	-0.947549	-0.41547	-1.04443	0.178315	-0.395666	0.530713	-0.546764			1																0	1	Hyper	1
uv_ip.1	chr7	160291437	160292837	chr7:160291437-160292837	8		1.1474	-1.08548	-1.15217	-0.659685	-1.37463	-1.19529	-1.10583	-1.27916	-1.43376	-1.02456	-0.00373243	-1.05415	-1.65573	-0.979991	-1.0651	-1.41016	-1.42894	-0.725148	-1.29744	-0.00373243	-1.15113										1									0	1	Hyper	1
uv_ip.1	chr10	10285296	10286096	chr10:10285296-10286096	5		-0.9214	0.0016888	-0.896901	0.23411	-1.01398	0.107258	0.201446	-0.219713	0.0368172	-0.0593432	-1.12111	0.0019143	-0.773108	-0.214389	-0.596434	-1.25214	-0.427314	0.722451	0.569412	-1.12111	-0.199736															-1				1	0	Hypo	1
uv_ip.1	chr9	96191204	96192716	chr9:96191204-96192716	10		-1.1939	0.370115	-0.0314065	0.440329	0.232344	0.203701	0.141779	0.0526979	0.514196	0.149217	-0.908591	0.355626	0.349546	0.09693	0.147379	0.249571	0.85094	0.0786937	0.288518	-0.908591	0.285339										-1									1	0	Hypo	1
uv_ip.3	chr4	83887265	83887865	chr4:83887265-83887865	4		1.1089	-1.65051	-0.988906	-0.559495	-1.21262	-1.10208	-0.962076	-0.985223	-0.398714	-0.806226	-0.529922	-1.53763	0.100249	-1.14793	-1.42022	-1.50293	0.23367	-0.657971	-1.55679	0.100249	-1.0087												1				1			0	2	Hyper	2
uv_ip.1	chr5	535001	535601	chr5:535001-535601	4		1.7032	-1.51733	-1.74589	-0.959093	-2.12152	-2.03031	-1.59723	-0.992438	-1.41417	-1.27386	0.244591	-1.80887	-1.54334	-1.5205	-1.83148	-1.04146	-0.994186	-1.29992	-2.06428	0.244591	-1.45864										1									0	1	Hyper	1
cold_ip.4	chr7	173888807	173889607	chr7:173888807-173889607	5		0.8899	-1.02928	-1.39652	0.307106	-0.604686	0.128156	-0.610823	-0.764955	-0.607503	-0.408745	-0.962412	-0.133284	-1.11376	-0.641942	-1.22886	-1.14837	-1.13006	0.0468493	-0.468271	0.128156	-0.761776			1																0	1	Hyper	1
cold_ip.2	chr2	231283542	231284142	chr2:231283542-231284142	4		1.1582	-0.0131385	-0.981056	0.397105	-1.13599	-0.479655	-0.227789	-0.306206	-0.35436	-0.227472	-0.64617	-0.276049	-0.184071	-1.24349	-0.851302	-0.662816	-0.360004	-0.208433	-1.24039	0.397105	-0.761072			1																0	1	Hyper	1
gh_ip.1	chr1	294084873	294085673	chr1:294084873-294085673	5		-1.0717	-0.0991161	-0.0245986	-0.397563	-0.025362	0.143353	-0.912024	-0.84583	0.165786	-0.156495	-0.937919	0.128691	-0.759765	-0.142262	-1.17841	0.459688	0.102016	0.0385419	0.0799144	-1.17841	-0.106753														-1					1	0	Hypo	1
cold_ip.2	chr9	116260331	116260835	chr9:116260331-116260835	4		1.2859	-1.33779	-0.906089	0.23413	-1.13152	-1.48244	-0.628489	-0.25188	-0.354985	-0.392263	-1.32992	-0.636285	-0.479351	-0.952804	-1.17279	-1.64735	-0.411627	-0.680241	-1.44571	0.23413	-1.05175			1																0	1	Hyper	1
cold_ip.2	chr6	108966860	108967660	chr6:108966860-108967660	5		1.0343	-0.31911	-0.7968	0.38942	-1.05743	-0.26	-0.304229	-0.607697	-0.559183	-0.674966	-0.897403	-0.187336	-0.421638	-0.694149	-1.07715	-0.935093	-0.725048	0.151512	-0.589448	0.38942	-0.644896			1																0	1	Hyper	1
gc_ip	chr1	15770695	15771495	chr1:15770695-15771495	5		1.0041	0.0649426	-0.91843	0.105758	-0.597958	-0.471206	-0.367981	-0.339124	0.0504475	-0.30273	-1.20042	-0.106158	-0.0188842	-0.418178	-0.764729	-0.77794	0.599469	-0.348008	-0.718347	0.599469	-0.404622																1			0	1	Hyper	1
gc_ip.1	chr1	4059198	4060198	chr1:4059198-4060198	6		1.3213	-0.309346	-1.42821	0.170323	-1.68852	-0.21744	-1.05265	-0.686706	-0.579453	-0.503321	-1.55627	-1.11704	-0.87592	-1.47136	-1.85114	-1.16532	-0.58575	0.421978	-0.744509	0.421978	-0.899349			1														1		0	2	Hyper	2
uv_ip.1	chr5	16127245	16128045	chr5:16127245-16128045	5		1.4177	-1.02397	-1.16778	-0.806645	-1.07389	-0.90758	-0.998029	-1.30475	-1.03388	-0.99164	0.279928	-0.655868	-1.08111	-0.803926	-1.01581	-1.10652	-1.65086	-0.907812	-1.34147	0.279928	-1.13773										1									0	1	Hyper	1
uv_ip.3	chr9	139759146	139759818	chr9:139759146-139759818	5		1.0383	-0.43122	-1.31887	-0.779106	-1.07238	-0.662883	-0.87304	-1.02449	-0.500461	-0.559272	-0.741823	-0.907331	0.222022	-0.927133	-0.934933	-0.868032	-0.436291	-0.687729	-1.0434	0.222022	-0.816253												1							0	1	Hyper	1
uv_ip.3	chr1	4549878	4550478	chr1:4549878-4550478	4		1.1814	-2.07223	-1.76255	-0.778082	-1.57283	-1.99241	-1.72471	-1.45292	-1.83577	-1.75761	-0.710091	-1.25135	-0.284254	-1.47273	-1.2523	-1.73342	-1.52051	-1.27154	-1.54362	-0.284254	-1.46569												1							0	1	Hyper	1
cold_ip.2	chr6	134859102	134859902	chr6:134859102-134859902	5		1.049	-0.999868	-0.955489	0.145291	-1.37957	-0.887063	-0.453246	-0.751258	-0.859347	-0.893876	-0.542567	-0.957965	-1.04695	-0.991971	-1.04474	-0.806134	-1.05797	-0.436935	-1.08475	0.145291	-0.903752			1																0	1	Hyper	1
gc_ip	chr2	49513928	49514528	chr2:49513928-49514528	4		1.1228	-0.346246	0.175003	-0.403824	-0.562465	0.082714	-0.893373	-0.296068	0.279504	0.0637585	-0.919233	0.467959	-0.443162	-0.167066	-1.01567	-0.575206	0.904688	-0.229161	-0.226029	0.904688	-0.218073																1			0	1	Hyper	1
cold_ip.1	chr5	206486139	206487539	chr5:206486139-206487539	8		-1.0444	2.79835	0.427012	1.0802	1.25355	1.55761	1.37336	1.55862	1.89564	0.901957	0.739057	1.19715	2.82128	0.823461	1.7007	2.00342	2.6249	1.05866	0.617078	0.427012	1.47137	1	-1										1				1			1	3	Both	4
cold_ip.2	chr9	31208516	31209524	chr9:31208516-31209524	7		1.0382	-0.341081	-1.00663	0.397297	-0.749577	-0.195415	-0.310136	-0.206316	-0.50721	-0.300694	-0.749967	-0.248366	-1.09336	-0.542511	-1.21118	-1.30568	-0.975298	0.35815	-0.168786	0.397297	-0.640884			1																0	1	Hyper	1
uv_ip.3	chr7	156673015	156673615	chr7:156673015-156673615	4		1.1749	-0.999112	-1.32528	-0.79298	-1.33019	-0.972269	-1.64195	-1.37464	-1.68177	-1.30693	-0.507961	-1.37483	-0.317941	-1.48672	-1.50635	-1.54242	-1.56906	-1.31237	-1.54009	-0.317941	-1.49283												1							0	1	Hyper	1
uv_ip.1	chr1	194941596	194942396	chr1:194941596-194942396	5		1.9479	-2.27604	-1.54836	-1.81035	-2.17523	-1.73237	-1.97845	-1.75711	-1.48574	-1.57347	-0.0845671	-1.84623	-1.80673	-2.2681	-1.50314	-2.17175	-1.90689	-2.06147	-2.28358	-0.0845671	-2.03249										1									0	1	Hyper	1
gh_ip.1	chr1	12862543	12863343	chr1:12862543-12863343	5		-1.0178	1.30818	0.633314	0.229588	0.478588	0.835311	0.210961	0.245787	1.18765	0.599917	0.423065	1.03378	0.567743	0.672008	-0.300234	1.25138	1.20426	0.80827	0.669665	-0.300234	0.717558														-1					1	0	Hypo	1
uv_ip.1	chr9	149758389	149760069	chr9:149758389-149760069	11		1.0807	-1.42603	-1.12944	-1.04308	-1.0413	-1.16126	-1.35303	-1.27979	-0.995628	-0.933031	-0.204551	-1.46794	-1.27	-1.03979	-1.46724	-1.35511	-1.12363	-1.21388	-1.51189	-0.204551	-1.28526										1									0	1	Hyper	1
uv_ip.1	chr1	27406265	27407065	chr1:27406265-27407065	5		1.1421	-0.663808	-0.786715	-0.867289	-0.578852	-0.884275	-1.44372	-0.669425	-0.791009	-1.05047	0.126252	-1.08157	-1.1971	-1.3976	-1.26942	-0.864243	-0.422398	-1.13904	-1.0023	0.126252	-1.01583										1									0	1	Hyper	1
uv_ip.3	chr9	89452226	89452730	chr9:89452226-89452730	4		0.9745	-1.35478	-1.14671	-0.115882	-0.847852	-0.653014	-0.788905	-0.564267	-0.21108	-0.472886	0.479368	-0.711078	0.407214	-0.30166	-0.700276	-1.00807	-0.292698	-0.495321	-0.605704	0.407214	-0.567287										1									0	1	Hyper	1
uv_ip.1	chr3	12883973	12884573	chr3:12883973-12884573	4		1.2235	-1.55746	-1.05193	-0.846113	-1.33494	-1.52838	-0.961689	-1.16465	-1.28768	-1.16129	-0.0129059	-1.13478	-1.39701	-1.14731	-0.738059	-1.71208	-1.13142	-1.22138	-1.46813	-0.0129059	-1.2364										1									0	1	Hyper	1
uv_ip.1	chr2	101267407	101268207	chr2:101267407-101268207	5		1.3381	-1.69901	-1.41125	-0.866673	-1.69473	-1.56865	-1.27202	-1.35955	-1.34977	-1.04998	-0.165386	-1.32593	-1.10808	-1.56662	-1.02017	-1.79944	-1.39582	-1.27489	-1.9638	-0.165386	-1.50346										1									0	1	Hyper	1
cold_ip.1	chr1	227534084	227534684	chr1:227534084-227534684	4		-1.1911	-0.560419	-1.44605	0.342423	-0.969764	0.608035	-0.382831	-0.571982	-0.429149	-0.065256	-0.899792	-0.393375	-1.16959	-0.414716	-0.901091	-0.872018	-0.713495	1.12417	0.247293	-1.44605	-0.254977		-1															1		1	1	Both	2
hot_ip.1	chr9	24065264	24065936	chr9:24065264-24065936	5		1.5132	-2.53915	-2.34706	-1.69514	-1.67552	-2.06114	-1.41737	-0.457152	-1.54663	-1.70888	-1.50612	-1.44885	-0.795875	-2.07339	-1.52042	-2.30853	-2.304	-2.04683	-1.56889	-0.457152	-1.97034							1					1							0	2	Hyper	2
uv_ip.1	chr2	9443225	9444025	chr2:9443225-9444025	5		1.5355	-2.17532	-1.58245	-0.17576	-1.67951	-1.8284	-0.998801	-1.44362	-1.6555	-0.986439	0.114436	-0.860475	-0.989805	-1.42574	-1.24575	-1.88877	-1.67387	-0.576348	-1.71573	0.114436	-1.42103			1							1									0	2	Hyper	2
gh_ip.1	chr2	199458909	199459509	chr2:199458909-199459509	4		1.2172	-1.35993	-0.531747	-0.692727	-1.39932	-1.58953	-1.1648	-0.627243	-1.14573	-0.975567	-0.653373	-0.884112	-0.995925	-1.31952	0.132506	-1.44926	-1.20775	-1.10968	-1.55441	0.132506	-1.08469														1					0	1	Hyper	1
uv_ip.1	chr10	85191416	85192816	chr10:85191416-85192816	6		1.1388	-1.82277	-1.53581	-1.06485	-1.4249	-1.8755	-1.1415	-1.03235	-1.67022	-1.54184	-0.378677	-1.37342	-1.17167	-1.49613	-0.67092	-2.028	-1.78174	-1.49087	-1.637	-0.378677	-1.51744										1									0	1	Hyper	1
uv_ip.1	chr1	17961463	17964433	chr1:17961463-17964433	15		1.0067	-1.27341	-1.03179	-1.40978	-1.5492	-1.19783	-1.27244	-1.1343	-1.4216	-1.14478	-0.346392	-1.43276	-0.8573	-1.21646	-1.01029	-1.46528	-1.31542	-1.46619	-1.64496	-0.346392	-1.3531										1									0	1	Hyper	1
cold_ip.2	chr4	180633571	180634171	chr4:180633571-180634171	4		1.1892	-0.329235	-0.651773	0.581059	-0.851598	-0.871389	0.156029	0.0458283	-0.595617	-0.274291	0.091421	-0.54427	-0.182029	-0.780818	-0.0838837	-0.848086	-0.722836	0.0873443	-1.3004	0.581059	-0.608114			1																0	1	Hyper	1
gh_ip.1	chr2	193419767	193420367	chr2:193419767-193420367	4		1.4519	-1.89875	-2.00054	-0.907797	-1.54357	-1.77047	-1.04683	-1.46723	-1.89634	-1.54528	-0.456219	-1.32828	-1.03328	-1.5005	0.0808066	-1.98992	-2.08043	-1.24908	-1.48726	0.0808066	-1.37106														1					0	1	Hyper	1
uv_ip.1	chr3	212698106	212699506	chr3:212698106-212699506	7		1.7217	-2.37177	-1.7823	-1.3702	-1.66182	-1.65449	-1.46068	-1.43887	-1.67322	-1.79886	-0.0603579	-1.43608	-1.51283	-1.57673	-1.02946	-2.21161	-2.01124	-1.85179	-2.01149	-0.0603579	-1.78205										1									0	1	Hyper	1
uv_ip.3	chr3	10282479	10283679	chr3:10282479-10283679	7		0.971	-1.27965	-0.548715	-0.400333	-1.35841	-0.873219	-0.776073	-1.16287	-0.683671	-0.668486	0.0963168	-0.802972	-0.180259	-1.18531	-1.09923	-1.57695	-0.981772	-0.63385	-1.43037	-0.180259	-1.15125										1									0	1	Hyper	1
gc_ip	chr10	139081778	139082378	chr10:139081778-139082378	4		-1.0244	-0.425201	-0.837169	0.865065	0.0492316	-0.00333276	0.247398	-0.0623731	-0.196952	0.233269	0.299357	0.782187	-0.126715	-0.279424	-0.382942	-0.142566	-1.23951	0.671386	0.0827007	-1.23951	-0.215059			1													-1			1	1	Both	2
cold_ip.1	chr5	208986077	208987077	chr5:208986077-208987077	6		1.0926	-1.17011	0.03688	-1.07484	-1.26578	-0.874297	-0.928776	-1.28095	-0.609608	-0.541676	-0.0837725	-1.53482	-0.682304	-0.996655	-1.20959	-1.15865	-0.352101	-1.4006	-1.21668	0.03688	-1.05571		1																	0	1	Hyper	1
uv_ip.3	chr2	12104553	12105353	chr2:12104553-12105353	5		1.0437	-2.27348	-1.94289	-0.595072	-1.14142	-1.58558	-0.823711	-1.08968	-1.45147	-1.09823	-0.952804	-0.979296	-0.388229	-1.57151	-0.262098	-1.57698	-2.45908	-1.00931	-1.71255	-0.388229	-1.43192												1		1		-1			1	2	Both	3
cold_ip.2	chr4	191752632	191754832	chr4:191752632-191754832	9		1.0498	-0.721796	-0.844694	0.314632	-0.644078	-0.454413	-0.483677	-0.640982	-0.724327	-0.501311	-0.728921	-0.317859	-0.381745	-0.772267	-0.737984	-0.937339	-1.0978	0.0346306	-0.900153	0.314632	-0.735153			1																0	1	Hyper	1
uv_ip.1	chr7	133137028	133139828	chr7:133137028-133139828	15		1.093	-1.91702	-1.25825	-1.07239	-1.445	-1.77841	-1.25344	-1.20668	-1.60154	-1.23592	-0.245434	-1.24983	-0.88416	-1.32542	-0.848542	-1.47886	-1.89791	-1.1751	-1.30489	-0.245434	-1.33845										1									0	1	Hyper	1
gh_ip.1	chr1	256486684	256488684	chr1:256486684-256488684	9		1.1434	-1.91842	-1.64419	-1.33664	-1.52481	-1.70202	-1.22934	-1.25462	-1.51728	-1.89281	-1.00933	-1.43234	-1.34772	-1.4922	-0.278871	-1.89119	-2.13551	-1.635	-1.10103	-0.278871	-1.4223														1					0	1	Hyper	1
cold_ip.2	chr1	7161197	7162197	chr1:7161197-7162197	6		1.2647	-0.986721	-1.19625	0.264089	-1.28636	-0.541297	-0.912989	-0.940124	-1.1369	-1.06689	-1.32958	-1.14826	-1.21713	-1.40902	-0.946903	-1.09329	-1.38022	-0.0803031	-1.09419	0.264089	-1.00065			1																0	1	Hyper	1
cold_ip.2	chr9	146470829	146472173	chr9:146470829-146472173	9		1.2183	-1.51515	-2.12772	-0.41815	-1.85118	-1.65387	-1.14773	-1.04306	-1.55467	-1.72816	-0.74276	-1.21349	-1.84139	-1.66029	-1.51794	-2.32657	-2.05232	-0.704916	-1.55641	-0.41815	-1.63641			1																0	1	Hyper	1
uv_ip.1	chr4	153519994	153521394	chr4:153519994-153521394	8		1.3627	-0.947417	-0.825148	-0.256084	-1.04266	-0.685055	-0.886393	-1.10048	-0.350207	-0.104815	0.652336	-0.446282	-0.235926	-0.608776	-0.625415	-1.18287	-0.237079	-0.621635	-0.986176	0.652336	-0.710325										1									0	1	Hyper	1
cold_ip.2	chr9	72701061	72701901	chr9:72701061-72701901	6		1.0128	-0.672551	-0.35639	0.430474	-0.972531	-0.831273	-0.262586	-0.27187	-0.409316	-0.560302	-0.636481	-0.616325	-0.0283951	-0.743646	-0.485205	-0.27499	-0.866863	-0.129463	-0.993649	0.430474	-0.582303			1																0	1	Hyper	1
cold_ip.2	chr7	173515800	173517400	chr7:173515800-173517400	9		1.0204	-0.608766	-0.747023	0.293306	-1.08714	-0.0997729	-0.384418	-0.431074	-0.972603	-0.392685	-0.680043	-0.701977	-1.00197	-0.697774	-1.06113	-0.993165	-1.03537	0.0712754	-0.64646	0.293306	-0.727104			1																0	1	Hyper	1
gh_ip.2	chr3	157087347	157088147	chr3:157087347-157088147	5		-1.3332	0.108218	0.0366401	1.11812	-0.370437	1.02279	0.35932	0.328538	-0.0147414	0.557803	0.203498	0.307809	-0.201111	0.579268	-0.0376884	-1.13131	-0.252067	1.211	0.842259	-1.13131	0.20191															-1		1		1	1	Both	2
cold_ip.2	chr9	139765198	139765702	chr9:139765198-139765702	4		1.2992	-0.31268	-0.342574	0.953983	-0.865031	0.0378592	-0.00878464	-0.339037	-0.0822141	0.0210846	-0.25331	-0.688064	-0.763286	-0.375891	-0.279242	-0.800568	-0.813397	0.584804	-0.387015	0.953983	-0.345218			1																0	1	Hyper	1
cold_ip.2	chr6	66028032	66029032	chr6:66028032-66029032	6		1.0289	-0.462815	-0.421515	0.722679	-0.573893	0.235879	-0.0165937	-0.0757855	-0.214493	-0.360698	-0.320331	-0.164143	-0.575292	-0.360306	-1.01244	-0.406763	-0.791843	0.687431	0.04676	0.722679	-0.306193			1																0	1	Hyper	1
gc_ip	chr5	179579591	179580191	chr5:179579591-179580191	4		1.2747	-0.526872	-1.18839	-0.637671	-1.26459	-0.73695	-0.384805	-0.577136	-0.07963	-0.515192	-0.639233	-1.10067	-1.2515	-0.581877	-1.16569	-1.03867	0.647227	-0.735721	-0.890135	0.647227	-0.627478																1			0	1	Hyper	1
cold_ip.2	chr5	2185224	2185824	chr5:2185224-2185824	4		1.2014	-0.830137	-1.17327	0.427337	-0.737217	-0.718816	-0.709962	-0.830003	-1.05926	-0.646071	-0.193829	-0.135548	-0.501497	-1.00732	-0.946579	-0.755471	-1.12758	0.0960589	-0.90377	0.427337	-0.77411			1																0	1	Hyper	1
cold_ip.2	chr1	12662749	12663349	chr1:12662749-12663349	4		1.0336	0.0109508	-0.46916	0.702403	-0.871019	-0.0590282	-0.156737	-0.239337	-0.300678	-0.0525896	-0.763679	0.206029	-0.580274	-0.00761891	-0.984667	-1.07618	-0.537373	0.589619	0.0288454	0.702403	-0.33123			1																0	1	Hyper	1
uv_ip.1	chr1	47505360	47506360	chr1:47505360-47506360	6		1.3773	-1.83081	-1.38769	-0.864734	-1.13144	-1.6061	-1.30596	-1.4412	-1.59655	-0.58299	0.0292382	-0.713041	-1.45816	-1.21518	-0.830065	-1.51937	-1.6429	-1.14335	-1.73762	0.0292382	-1.34808										1									0	1	Hyper	1
cold_ip.2	chr8	79127315	79127915	chr8:79127315-79127915	4		1.2831	-0.747349	-0.440707	0.713009	-1.0787	-0.011032	0.019811	-0.0474511	-0.424942	0.267001	0.0561797	-0.504447	-0.885743	-0.772913	-0.965945	-0.840742	-0.751131	0.40933	-0.4989	0.713009	-0.57005			1																0	1	Hyper	1
uv_ip.1	chr9	64930876	64931548	chr9:64930876-64931548	5		1.2057	-1.71138	-0.924037	-1.11783	-1.76119	-1.80509	-1.27754	-1.46234	-1.21579	-1.57819	-0.262029	-1.38065	-0.98189	-1.79374	-1.17897	-1.47547	-1.0767	-1.44381	-1.83752	-0.262029	-1.4677										1									0	1	Hyper	1
uv_ip.1	chr4	66856276	66856876	chr4:66856276-66856876	4		1.2677	-0.87676	-1.09485	-0.00999963	-1.28619	-0.320389	-0.238899	-0.390804	-0.610866	-0.557317	0.239129	-0.689665	-0.855443	-1.24382	-0.794328	-1.21903	-1.4309	-0.437895	-1.0455	0.239129	-1.02858			1							1									0	2	Hyper	2
cold_ip.1	chr9	2713070	2713742	chr9:2713070-2713742	5		0.7842	0.0437458	0.201544	0.229448	-0.642084	-0.420171	-0.0815522	-0.341304	-0.775752	-0.192202	-0.345849	-0.280051	0.547934	-0.204888	-0.723191	-0.761515	-0.34394	-0.442801	-1.01954	0.201544	-0.582646												1							0	1	Hyper	1
cold_ip.2	chr1	14450245	14451245	chr1:14450245-14451245	6		1.1931	-0.257575	-1.07743	0.556479	-1.27169	-0.669502	-0.084428	-0.217047	-0.972864	-0.754545	-1.28064	-0.283149	-0.722765	-0.627768	-1.09698	-0.828945	-0.958857	0.0542356	-0.361661	0.556479	-0.636662			1																0	1	Hyper	1
cold_ip.2	chr2	1774954	1775554	chr2:1774954-1775554	4		1.1872	-0.108515	-0.377994	0.621315	-1.57266	0.120643	-0.215281	-0.0973776	-0.517859	-0.29612	-0.523879	-0.749943	-0.673234	-0.348141	-1.14632	-1.37099	-0.953369	0.553763	-0.130187	0.621315	-0.565873			1	-1													1		1	2	Both	3
cold_ip.2	chr10	82837852	82839252	chr10:82837852-82839252	6		1.0985	-0.298242	-0.527412	1.05966	0.255529	0.0717753	0.310883	0.288263	-0.173229	0.263573	-0.123391	0.516317	0.0939174	-0.0890731	-0.150107	0.114613	-0.553425	0.468716	-0.0239706	1.05966	-0.0388744			1																0	1	Hyper	1
uv_ip	chr2	10015311	10015911	chr2:10015311-10015911	4		0.8806	-0.321061	-0.397597	0.1432	-0.354912	-0.176371	-0.281442	0.374706	-0.176626	0.267044	0.401435	-0.64177	0.309123	0.135383	-0.821708	-0.978891	-0.761354	-0.33218	-0.922412	0.267044	-0.613527										1									0	1	Hyper	1
uv_ip.1	chr8	29018117	29018917	chr8:29018117-29018917	5		1.0332	-0.507408	-0.325566	-0.0128145	-0.336343	-0.609986	-0.198974	-0.337528	-0.540841	-0.241363	0.416744	-0.38951	-0.313768	-0.344115	-0.424112	-0.609944	-0.91749	-0.369899	-1.03345	0.416744	-0.616501										1									0	1	Hyper	1
cold_ip.2	chr1	69699900	69700500	chr1:69699900-69700500	4		1.1302	-2.01297	-1.19492	-0.315366	-1.48266	-2.30546	-0.917303	-1.21872	-1.32299	-1.65545	-1.36564	-1.03436	-0.870851	-1.12216	-1.0654	-1.93018	-1.72007	-0.738898	-2.09696	-0.315366	-1.44561			1																0	1	Hyper	1
uv_ip.1	chr8	73851688	73852488	chr8:73851688-73852488	5		1.4626	-0.973471	-1.7738	0.202187	-1.00521	-1.12941	-0.587749	-0.421848	-0.247717	-0.411295	0.573767	-0.546306	-0.428611	-0.941678	-0.651516	-1.14085	-1.23363	-0.293447	-1.07175	0.573767	-0.888811			1							1									0	2	Hyper	2
cold_ip.2	chr1	72112325	72113125	chr1:72112325-72113125	5		1.3129	-0.0320012	-0.515536	0.946422	-0.766165	-0.351914	0.0982333	0.0956145	-0.424278	0.382722	0.144317	-0.281728	0.138342	-0.557817	-0.618301	0.0278953	-0.615286	0.302289	-0.737805	0.946422	-0.366504			1																0	1	Hyper	1
gh_ip.2	chr3	229517382	229517982	chr3:229517382-229517982	4		-1.4076	1.54872	1.38968	1.79519	0.673111	1.81341	1.55602	1.47248	1.56854	1.59881	1.15408	1.54314	0.26386	1.64602	0.872267	0.0917791	1.87077	2.19665	2.31894	0.0917791	1.4994												-1			-1				2	0	Hypo	2
hot_ip.1	chr9	145339907	145340915	chr9:145339907-145340915	7		0.9341	-0.901242	-0.981447	0.352753	-0.591037	-0.493431	-0.689367	0.350042	-0.271319	-0.0831558	-0.844412	-0.0143116	0.455304	-0.488175	-0.835379	-0.490464	-0.590012	-0.216742	-0.883632	0.350042	-0.584067												1							0	1	Hyper	1
cold_ip.2	chr1	11851063	11852063	chr1:11851063-11852063	6		1.258	-0.388167	-1.13401	0.816454	-1.25363	0.348447	0.0694316	-0.116843	-0.525924	-0.30194	-0.676942	-0.332168	-0.325514	-0.250171	-0.787031	-1.41399	-0.817757	0.604229	0.0155904	0.816454	-0.441522			1														1		0	2	Hyper	2
cold_ip.2	chr1	169737636	169738236	chr1:169737636-169738236	4		1.1585	-1.03446	-1.04368	0.267968	-1.11438	-0.565086	-0.590031	-0.301401	-0.808414	-0.468265	-0.473409	-0.677756	-0.803963	-0.6764	-1.20641	-1.2378	-1.20869	-0.0757746	-0.938266	0.267968	-0.890556			1																0	1	Hyper	1
cold_ip.2	chr1	295304534	295305134	chr1:295304534-295305134	4		1.4695	-0.793479	-0.484237	0.662325	-1.05961	-0.277266	-0.289001	-0.0541157	-0.562852	-0.621572	-0.380424	-1.01347	0.19364	-1.02785	-1.16133	-1.06373	-0.990007	0.0738017	-0.673943	0.662325	-0.807176			1									1							0	2	Hyper	2
cold_ip.2	chr2	207839474	207840874	chr2:207839474-207840874	8		1.1809	-2.43313	-1.2999	-0.430573	-1.62327	-2.04075	-0.988499	-1.43542	-1.73751	-1.36036	-0.994574	-0.993406	-0.942867	-1.63138	-1.00371	-1.72818	-2.37971	-1.01224	-1.9138	-0.430573	-1.6115			1																0	1	Hyper	1
cold_ip	chr5	39269607	39270407	chr5:39269607-39270407	5		-1.1506	-1.08517	0.329367	0.382114	-0.173169	-0.0540306	-0.280897	-0.249221	-0.551054	0.109724	-0.796074	0.394872	-0.552809	0.111151	0.0351838	0.48513	-0.511196	0.173426	0.0986251	-1.08517	0.0653867	-1																		1	0	Hypo	1
cold_ip.2	chr7	156916252	156917252	chr7:156916252-156917252	6		1.0139	0.153944	-0.455442	0.726784	-0.737625	-0.888527	0.170834	0.253493	-0.190605	0.345783	0.487902	-0.101541	0.251554	-0.142054	0.0260605	-0.288397	-0.49598	0.0927333	-0.915034	0.726784	-0.287112			1																0	1	Hyper	1
hot_ip.1	chr8	157412564	157413969	chr8:157412564-157413969	8		1.3702	-1.8854	-1.68254	-1.66754	-1.87117	-2.2514	-1.42274	-0.345693	-2.00067	-1.54815	-1.3393	-1.91921	-1.98554	-1.71213	-0.943464	-1.83056	-1.95992	-2.09828	-1.75074	-0.345693	-1.71585							1												0	1	Hyper	1
cold_ip.2	chr8	161709894	161711294	chr8:161709894-161711294	8		1.0116	-0.534347	-0.135489	0.676767	-0.513979	-0.144351	0.0559865	0.0341912	-0.486272	0.151443	-0.268619	-0.0694432	0.000655052	-0.367273	-0.543876	-0.430708	-0.470169	0.288446	-0.485602	0.676767	-0.334864			1																0	1	Hyper	1
uv_ip.1	chr5	23722834	23724234	chr5:23722834-23724234	7		1.0524	-0.971913	-0.346234	-0.461797	-0.762842	-0.75187	-0.618608	-0.396218	-0.628845	-0.0338888	0.306109	-0.403457	-0.8293	-0.695924	-0.920887	-0.914662	-0.300886	-0.653804	-0.991459	0.306109	-0.74627										1									0	1	Hyper	1
cold_ip.2	chr8	119806213	119807013	chr8:119806213-119807013	5		1.0845	0.146478	0.176564	0.98898	-0.35626	0.0189	0.0289679	-0.173893	0.00368639	0.336152	-0.622096	-0.427069	0.302022	0.261394	-0.364486	-0.257204	-0.0501431	0.317845	-0.480753	0.98898	-0.0955579			1																0	1	Hyper	1
gc_ip.1	chr1	257736283	257737083	chr1:257736283-257737083	5		0.9132	-0.66177	-0.703211	0.662593	-1.24616	-0.136042	0.150311	-0.091761	-0.131381	-0.620835	0.384715	-0.320895	-0.360403	-0.499896	-0.0523598	-0.910554	-0.455409	0.53676	-0.877456	0.53676	-0.376486			1																0	1	Hyper	1
uv_ip.1	chr3	2449516	2450316	chr3:2449516-2450316	5		1.3514	-2.00373	-2.04416	-1.79917	-1.80022	-2.22524	-1.53647	-1.50587	-1.98154	-1.6777	-0.493223	-2.05066	-1.34865	-1.97878	-1.17374	-1.87498	-2.02167	-2.29424	-1.72402	-0.493223	-1.84457										1									0	1	Hyper	1
uv_ip	chr6	89135468	89136068	chr6:89135468-89136068	4		1.2681	-1.05688	-0.947186	-0.166726	-0.535005	-0.185563	-0.237932	-0.327003	0.0567863	0.888676	0.278205	-0.0347502	-0.478476	-0.228715	-0.477445	-1.13476	-0.705095	0.089749	0.179866	0.888676	-0.3794									1										0	1	Hyper	1
cold_ip.2	chr1	211199722	211200522	chr1:211199722-211200522	5		1.0477	-0.258846	-0.702424	0.344746	-1.20963	0.0576342	-0.317738	-0.449293	-0.818029	-0.0833869	-0.604975	-0.0520364	-1.1607	-0.423201	-1.1784	-1.76202	-0.762756	0.210205	-0.301808	0.344746	-0.702996			1												-1				1	1	Both	2
uv_ip.3	chr9	76463463	76463967	chr9:76463463-76463967	4		1.2972	-0.843779	-0.32556	-0.631823	-1.26895	-1.19481	-0.862255	-0.988005	-0.684427	-0.644492	-1.03128	-0.885026	0.338104	-1.25989	-1.64847	-0.732075	-0.0867813	-0.745892	-1.28129	0.338104	-0.959068												1							0	1	Hyper	1
uv_ip	chr2	211660428	211661228	chr2:211660428-211661228	5		0.7174	-0.792706	-0.906765	0.0215964	-1.31414	-1.16336	-0.539111	-0.0521354	-0.836697	-0.475389	-0.480665	-1.20078	-0.648525	-1.22687	-0.764163	-1.49922	-1.38777	-0.452227	-1.82621	-0.475389	-1.19274			1				1												0	2	Hyper	2
cold_ip.2	chr4	203816315	203817515	chr4:203816315-203817515	7		0.943	-0.530481	-1.20155	0.518889	-1.12048	-0.224879	0.0380807	-0.222749	-0.253397	-0.0575361	-0.28275	-0.100946	-0.619225	-0.405669	-0.627496	-1.44178	-0.51718	0.547329	-0.100092	0.518889	-0.424148															-1				1	0	Hypo	1
gc_ip.1	chr7	62973785	62974585	chr7:62973785-62974585	5		1.088	-0.619766	-1.14794	0.594475	-1.23484	-0.958897	-0.365671	-0.433778	-1.03576	-0.926547	-0.375087	-0.530574	-0.580661	-1.126	-0.730518	-1.20531	-1.31928	0.173745	-1.27825	0.173745	-0.914268			1														1		0	2	Hyper	2
cold_ip.2	chr7	164234473	164235273	chr7:164234473-164235273	5		1.173	-1.35136	-1.17047	0.227563	-0.991332	-0.894944	-0.80813	-1.02663	-0.947658	-0.29864	-0.237338	-0.597266	-0.282155	-1.06137	-1.2619	-0.810213	-1.03215	-0.272647	-1.23406	0.227563	-0.94539			1																0	1	Hyper	1
uv_ip.3	chr8	111824597	111825197	chr8:111824597-111825197	4		1.1815	-0.587806	-0.944784	-0.525973	-1.65084	-0.670425	-0.880593	-0.811379	-0.16685	-0.701568	-1.40583	-1.59587	0.152486	-1.2416	-1.36487	-0.936687	-0.432741	-1.04348	-1.15495	0.152486	-1.02906												1							0	1	Hyper	1
cold_ip.4	chr7	150972484	150973284	chr7:150972484-150973284	5		1.4513	-0.583096	-1.05171	0.243963	-1.164	0.746967	-0.934027	-0.827323	-1.24316	-0.425915	-1.5218	-0.306205	-0.583895	-0.657094	-1.66515	-0.209182	-1.34599	0.157888	-0.50621	0.746967	-0.704289					1														0	1	Hyper	1
cold_ip.2	chr9	101686631	101687976	chr9:101686631-101687976	9		1.1442	-0.831961	-0.498008	0.663716	-0.722375	0.223839	-0.0759736	-0.18835	-0.400051	0.105448	-0.434572	-0.390075	-0.781832	-0.373314	-0.752214	-1.03216	-0.865415	0.397982	-0.257599	0.663716	-0.480453			1																0	1	Hyper	1
uv_ip	chr9	30749753	30750257	chr9:30749753-30750257	4		0.8289	-0.70976	-1.02522	0.606644	-0.987578	-0.597881	-0.345425	-0.377191	-1.0154	0.273313	-0.703463	-0.0338418	-0.681397	-0.683521	-0.637553	-1.01244	-1.06779	0.258459	-0.190393	0.273313	-0.555539			1																0	1	Hyper	1
cold_ip.2	chr4	177642831	177643431	chr4:177642831-177643431	4		1.2355	-0.879658	-1.19995	0.37756	-1.2799	-0.239029	-0.468496	-0.555109	-0.803965	-0.457648	-0.794317	-0.706857	-0.456762	-0.653037	-1.56195	-1.12628	-0.990313	0.163978	-0.97977	0.37756	-0.857895			1														1		0	2	Hyper	2
uv_ip.3	chr7	126520920	126521920	chr7:126520920-126521920	6		1.0019	-0.806489	-0.968841	-0.719219	-0.804825	-0.936557	-0.841726	-0.779921	-0.88822	-0.807395	-0.880411	-0.885408	0.187485	-1.04416	-0.526871	-1.33202	-0.540812	-0.790362	-0.651972	0.187485	-0.814365												1							0	1	Hyper	1
cold_ip.2	chr8	95774731	95775331	chr8:95774731-95775331	4		1.0434	-0.630027	-0.966992	0.0817895	-1.82439	-0.449824	-0.805429	-0.962299	-0.936029	-0.760387	-1.39628	-0.798127	-1.39286	-1.1145	-1.47033	-1.46416	-1.07053	0.0714748	-0.721864	0.0817895	-0.961652			1														1		0	2	Hyper	2
uv_ip.1	chr7	166159200	166160000	chr7:166159200-166160000	5		1.3246	-1.89863	-1.68335	-1.27642	-1.65061	-1.70629	-1.30495	-1.36102	-1.57889	-1.66699	-0.23984	-1.52687	-0.99934	-1.7121	-1.0651	-1.48578	-1.61902	-1.67577	-1.82888	-0.23984	-1.56444										1									0	1	Hyper	1
uv_ip.1	chr1	12344972	12346972	chr1:12344972-12346972	10		1.0838	-1.26704	-0.737825	-1.16212	-1.23466	-1.14524	-0.932299	-1.36852	-1.01323	-1.14355	-0.0726915	-0.923239	-1.16701	-0.746045	-1.18032	-1.1134	-1.02715	-1.37267	-1.49959	-0.0726915	-1.15653										1									0	1	Hyper	1
gh_ip.1	chr3	224481089	224481689	chr3:224481089-224481689	4		1.2764	-1.57694	-1.1339	-0.931933	-0.694098	-0.996182	-1.06014	-0.934025	-1.09631	-1.2488	-0.886435	-0.952482	-0.979378	-1.16102	0.338327	-0.81852	-1.26098	-1.11722	-1.60911	0.338327	-0.938087														1					0	1	Hyper	1
uv_ip.1	chr5	28110843	28111843	chr5:28110843-28111843	6		1.0365	-1.10803	-1.19866	-0.432929	-0.535481	-0.941805	-0.808025	-0.630313	-1.08674	-0.481502	0.240443	-0.538022	-0.691131	-0.864361	-0.528491	-0.841318	-0.862932	-0.642778	-1.03675	0.240443	-0.796104										1									0	1	Hyper	1
gc_ip	chr5	140416882	140417682	chr5:140416882-140417682	5		1.0848	0.248421	-0.261264	-0.0133691	-0.332811	-0.588923	-0.123756	-0.352306	0.501588	0.026623	-0.523511	0.0852204	0.414237	-0.298975	-0.522355	-0.0862575	1.03804	0.0216313	-0.43281	1.03804	-0.0467872																1			0	1	Hyper	1
uv_ip.1	chr2	26866759	26867359	chr2:26866759-26867359	4		1.7116	-1.47891	-1.34942	-0.923758	-1.75434	-1.7295	-1.13511	-1.10583	-1.42083	-1.42711	0.151063	-1.77713	-1.22673	-1.64116	-1.11254	-1.70561	-1.63907	-1.27621	-1.98869	0.151063	-1.56055										1									0	1	Hyper	1
uv_ip.1	chr2	152506076	152506876	chr2:152506076-152506876	5		1.5189	-1.56047	-1.52724	-1.44076	-1.15796	-1.76374	-1.31297	-0.908001	-1.13525	-1.42217	0.0100128	-1.3118	-1.65421	-1.54515	-1.37177	-1.79736	-1.02439	-1.9276	-1.38697	0.0100128	-1.50887										1									0	1	Hyper	1
uv_ip.1	chr5	19676105	19677105	chr5:19676105-19677105	6		1.3722	-2.31977	-2.25138	-0.895075	-1.92195	-1.99369	-1.33717	-1.1926	-1.39232	-0.931604	-0.108358	-1.37333	-1.24876	-1.09579	-0.942311	-1.65191	-1.9655	-1.40287	-1.82484	-0.108358	-1.48054										1									0	1	Hyper	1
gc_ip.1	chr6	134846990	134848390	chr6:134846990-134848390	8		1.1809	-0.70857	-1.32199	0.198745	-1.68253	-0.465623	-0.603521	-0.910107	-1.10576	-0.659078	-0.946384	-0.596603	-1.40041	-0.951916	-1.63397	-1.78463	-1.62582	0.113996	-0.519072	0.113996	-1.0669			1														1		0	2	Hyper	2
cold_ip.2	chr1	150711240	150713040	chr1:150711240-150713040	10		1.0428	-0.921612	-1.21566	0.163611	-0.987671	-0.665519	-0.552745	-0.319205	-0.832331	-0.624663	-0.72711	-0.52296	-0.861517	-0.598927	-0.909258	-1.37558	-1.20984	-0.166952	-1.01477	0.163611	-0.87922			1																0	1	Hyper	1
hot_ip.1	chr2	211167549	211168149	chr2:211167549-211168149	4		-1.1284	1.41348	0.0762541	0.739268	1.01526	1.2064	-0.0517531	-0.265666	0.68841	0.246673	-0.184999	1.04145	0.535276	0.0706084	-0.0120207	1.49743	1.15505	1.30222	1.16339	-0.265666	0.862779							-1			-1									2	0	Hypo	2
cold_ip	chr7	1955354	1955954	chr7:1955354-1955954	4		1.2955	0.84397	-0.359513	-0.227702	-0.793751	-0.851303	-0.608606	-0.807844	0.144937	0.164678	-0.464115	-0.491921	0.167404	-0.627161	-0.724659	-0.617249	0.103451	-0.256899	-0.586658	0.84397	-0.451529	1																		0	1	Hyper	1
cold_ip.2	chr6	134847390	134848590	chr6:134847390-134848590	7		1.4177	-0.9398	-1.68965	0.233931	-2.14332	-0.882213	-0.716817	-1.03677	-1.23839	-1.00994	-1.31585	-0.951523	-1.66966	-1.02711	-1.67088	-1.9823	-1.76514	-0.0213537	-0.635986	0.233931	-1.1838			1														1		0	2	Hyper	2
uv_ip.1	chr2	146408459	146409259	chr2:146408459-146409259	5		1.0539	-0.960775	-0.52891	-0.373554	-0.954196	-0.692295	-0.898059	-0.936357	-0.540762	-0.287318	0.329723	-1.00768	-0.698504	-0.431934	-0.766436	-1.1748	-0.308207	-0.800097	-0.863681	0.329723	-0.724192										1									0	1	Hyper	1
uv_ip.1	chr8	20828724	20830324	chr8:20828724-20830324	8		1.0754	-1.61668	-1.22059	-1.1264	-1.40964	-1.4811	-1.30817	-1.30699	-1.53091	-0.982123	-0.399889	-1.47973	-1.15824	-1.37074	-1.07801	-1.67025	-1.76201	-1.41057	-1.56003	-0.399889	-1.47527										1									0	1	Hyper	1
uv_ip.1	chr3	2942733	2943933	chr3:2942733-2943933	6		1.0426	-1.94473	-1.19429	-1.43831	-1.85311	-1.46653	-1.36791	-1.10253	-1.06064	-1.43104	-0.380591	-1.24471	-1.44961	-1.29987	-1.09808	-1.51042	-1.2829	-1.82194	-1.52604	-0.380591	-1.42321										1									0	1	Hyper	1
uv_ip	chr10	98365180	98365780	chr10:98365180-98365780	4		1.3051	-0.889259	-1.42837	0.51395	-0.930047	-1.16196	-0.238022	-0.428717	-0.716145	0.349128	-0.463775	-0.928782	-0.498029	-1.00325	-1.12027	-0.954663	-0.918342	-0.270804	-1.4684	0.349128	-0.955954			1						1										0	2	Hyper	2
gh_ip.1	chr1	229068766	229069566	chr1:229068766-229069566	5		1.0847	-1.62606	-0.77396	-1.37565	-1.5473	-1.44542	-1.30923	-1.32903	-1.27049	-1.3312	-0.463269	-1.61026	-1.27902	-0.861402	-0.214148	-1.72068	-1.64187	-1.87394	-1.48094	-0.214148	-1.29883														1					0	1	Hyper	1
uv_ip.1	chr4	136066014	136066830	chr4:136066014-136066830	5		1.4466	-1.16672	-1.45268	-0.488753	-1.35831	-1.28016	-0.632441	-0.882903	-0.794866	-1.22758	0.192252	-0.981437	-0.510483	-1.23098	-0.374594	-1.90342	-1.4999	-1.31777	-1.19949	0.192252	-1.25436										1									0	1	Hyper	1
gc_ip	chr8	133277192	133277792	chr8:133277192-133277792	4		1.1793	-1.06836	-0.922849	-0.888089	-1.11877	-0.71833	-1.68682	-1.14022	-0.449316	-0.966558	-0.460741	-1.17576	-0.564797	-1.19473	-1.69613	-0.930616	0.333592	-0.744884	-0.84129	0.333592	-0.845677																1			0	1	Hyper	1
gh_ip.1	chr7	129967638	129968438	chr7:129967638-129968438	4		1.4294	-1.81711	-1.37442	-1.52965	-1.65479	-1.81508	-1.27747	-1.56504	-2.20271	-1.59956	-1.09741	-1.79731	-1.23312	-1.80737	-0.313541	-2.319	-2.55141	-1.96532	-1.50105	-0.313541	-1.74295														1					0	1	Hyper	1
uv_ip.3	chr9	59402251	59402923	chr9:59402251-59402923	5	chr9:59402251-59402923	1.0744	-1.6909	-0.644041	-0.37836	-0.504742	-1.00572	-0.986372	-1.22092	-0.391026	0.102317	-0.0506852	-0.821377	0.0704637	-0.609328	-1.35882	-0.880407	-0.917572	-0.924294	-1.33331	0.0704637	-1.00396									1			1							0	2	Hyper	2
gc_ip	chr1	80433008	80433808	chr1:80433008-80433808	5		1.0873	-0.616974	-0.527041	-0.18533	-1.01122	-0.364072	-1.00947	-1.04447	0.0986565	-0.0898834	-1.68762	-0.165411	-0.484562	-0.948585	-1.26033	-0.546062	0.615882	0.0618585	-0.750999	0.615882	-0.471373										-1						1			1	1	Both	2
gh_ip.1	chr2	184840802	184841602	chr2:184840802-184841602	4		-1.2546	0.657863	0.149088	-0.228788	0.0969721	0.613264	-0.23235	0.0307087	0.681418	0.331164	-0.922823	0.26586	-0.167592	0.10076	-1.07191	0.862038	0.326845	0.302301	0.576081	-1.07191	0.182686										-1				-1					2	0	Hypo	2
uv_ip	chr2	189089194	189089994	chr2:189089194-189089994	5		1.0552	-0.769957	-0.80499	0.353881	-0.90147	-0.747388	-0.221921	-0.0612093	-0.502219	0.567656	-0.389713	-0.878708	-0.260079	-0.429137	-0.302996	-0.850657	-0.32162	-0.174789	-0.846117	0.567656	-0.487553									1										0	1	Hyper	1
hot_ip.2	chr8	164137110	164138110	chr8:164137110-164138110	6		0.8678	-1.19086	-0.624035	-0.695876	-1.33938	-1.24118	-0.678627	-0.885407	-0.056245	-0.479854	-1.3556	-1.01228	-0.379818	-0.671878	-1.64543	-1.31929	0.106247	-1.02544	-0.988522	-0.056245	-0.924052																1			0	1	Hyper	1
cold_ip.1	chr10	146397472	146398072	chr10:146397472-146398072	4		-1.1127	0.551165	-0.822473	0.0374594	0.961506	0.516995	0.386469	0.279253	-0.393536	0.834046	-1.17686	0.630801	0.279677	-0.681359	0.0450762	0.42096	0.61699	0.506285	0.833225	-0.822473	0.290196		-1								-1									2	0	Hypo	2
uv_ip.1	chr9	5864996	5867684	chr9:5864996-5867684	11		1.0476	-0.393274	-0.509356	-1.91581	-0.343894	-0.776302	-0.40636	-0.4691	-1.1292	-1.07747	0.197586	-0.728621	-0.655433	-0.264	0.0307556	-1.09202	-1.66306	-1.80772	-0.303929	0.197586	-0.849995			-1							1									1	1	Both	2
gh_ip.1	chr3	168428733	168429733	chr3:168428733-168429733	6		-1.0179	0.274251	-0.123617	-0.951462	-0.587956	-0.325689	-0.825782	-0.622769	0.307701	-0.435733	-0.906189	-0.308165	-0.497414	-0.386896	-1.27596	0.0598291	0.594697	-0.303047	-0.237193	-1.27596	-0.258094														-1					1	0	Hypo	1
hot_ip.1	chr3	195745442	195746042	chr3:195745442-195746042	4		1.1521	-1.01268	-1.14589	-1.11418	-1.70359	-1.70773	-0.888309	-0.146954	-0.902662	-1.16929	-0.801852	-1.33724	-1.08564	-1.16651	-0.731223	-1.50023	-1.38996	-1.4482	-1.55829	-0.146954	-1.29907							1												0	1	Hyper	1
gc_ip	chr8	69587894	69588694	chr8:69587894-69588694	5		1.0611	-0.599652	-0.906207	-0.139525	-0.868149	-1.02737	-0.831849	-0.795799	0.230889	-0.676704	-2.12969	-0.807113	-0.548153	-1.12488	-1.6374	-0.35682	0.296852	-0.608106	-1.15521	0.296852	-0.764261										-1						1			1	1	Both	2
hot_ip.1	chr5	32250192	32250792	chr5:32250192-32250792	4		-1.0589	0.414698	-0.360059	-0.00095978	-0.278197	0.120286	-0.651045	-1.01912	0.312571	0.105735	-0.516462	0.119983	-0.419204	0.146853	-0.945141	-0.0880116	0.64653	0.186911	0.291678	-1.01912	0.0398032							-1												1	0	Hypo	1
uv_ip	chr3	188529353	188530153	chr3:188529353-188530153	5		1.1381	-0.86984	-0.747956	-0.111178	-1.2709	-1.67773	-0.650728	-0.959538	-0.696153	-0.0104865	-0.395658	-0.779162	-0.845997	-1.11313	-0.954872	-1.35826	-1.1455	-0.610194	-1.70938	-0.0104865	-1.14856			1						1										0	2	Hyper	2
cold_ip.4	chr7	165471589	165472789	chr7:165471589-165472789	7		1.0486	-0.187265	-0.99447	0.344401	-1.52913	0.433901	-0.64814	-0.831688	-0.624127	-0.227494	-1.08668	-0.897793	-1.3564	-0.850172	-1.1693	-1.36164	-0.838053	0.421296	0.109809	0.433901	-0.614677					1												1		0	2	Hyper	2
uv_ip.1	chr5	14023378	14023978	chr5:14023378-14023978	4		1.1116	-1.33852	-0.200122	-0.522811	-1.17946	-0.967012	-0.624977	-0.637504	-0.385411	-0.694183	0.328569	-1.05635	-0.768688	-0.4073	-0.356907	-1.1859	-0.437218	-1.0588	-1.25222	0.328569	-0.783058										1									0	1	Hyper	1
cold_ip.1	chr9	153190841	153191345	chr9:153190841-153191345	4		-1.1398	0.621498	-0.854609	0.0511362	0.0601473	0.157669	0.223217	-0.118549	0.192635	0.364989	-0.484318	0.0951447	0.129478	0.00284463	0.559255	0.268792	0.971898	-0.353587	0.261653	-0.854609	0.285143		-1																	1	0	Hypo	1
cold_ip.2	chr10	147124143	147125143	chr10:147124143-147125143	6		1.3064	-0.626114	-1.02498	0.680324	-0.984968	-0.784797	-0.529794	-0.501263	-0.567617	0.0641475	-0.376873	-0.516319	-0.33917	-0.596418	-0.656153	-0.589706	-0.954883	0.148168	-1.10771	0.680324	-0.626116			1																0	1	Hyper	1
gh_ip.1	chr2	28707208	28708208	chr2:28707208-28708208	6		-0.8703	0.606654	0.277524	0.070482	0.013335	0.543451	-0.0545445	-0.223977	0.719066	0.160707	-0.820891	0.208372	0.0983055	0.241822	-0.649426	0.299012	1.03343	0.412896	-0.0126235	-0.649426	0.220852										-1									1	0	Hypo	1
gh_ip.1	chr5	43564610	43565210	chr5:43564610-43565210	4		-1.0633	0.388408	0.524849	-0.164032	0.178191	0.942354	-0.675708	-0.514698	0.231373	0.332289	0.00307714	-0.0886235	-0.253136	0.216806	-0.822108	1.12201	0.373917	0.393509	0.162867	-0.822108	0.241167														-1					1	0	Hypo	1
gh_ip	chr8	174286956	174287556	chr8:174286956-174287556	4		-1.0731	0.185439	-0.885523	-0.485356	0.333757	0.634325	1.105	0.740701	0.169575	0.650259	0.00220595	-0.334995	0.207587	-0.755607	1.00143	0.302609	0.232632	0.143085	0.980582	-0.755607	0.317455		-1											-1						2	0	Hypo	2
uv_ip.1	chr6	158474661	158475661	chr6:158474661-158475661	6		1.2824	-0.945316	-1.89609	-1.22604	-1.20988	-1.50863	-0.961742	-0.70513	-1.58328	-1.19165	-0.143493	-1.18768	-1.05106	-1.36886	-0.629784	-1.56326	-2.16791	-1.63853	-1.18691	-0.143493	-1.42588										1									0	1	Hyper	1
gh_ip.1	chr9	23754898	23755570	chr9:23754898-23755570	5		1.3486	-1.84583	-1.59615	-1.62819	-1.99475	-2.21664	-1.60972	-1.66304	-1.71304	-1.7728	-1.54591	-2.10487	-1.64875	-2.27059	-0.348336	-1.90054	-1.35843	-2.02268	-2.28114	-0.348336	-1.69695														1					0	1	Hyper	1
uv_ip.1	chr4	16787715	16788715	chr4:16787715-16788715	6		1.2948	-1.85723	-1.0898	-1.5803	-1.55596	-1.97614	-1.27912	-1.09052	-1.64516	-1.66995	-0.200676	-1.47442	-0.720263	-1.39964	-1.00589	-1.82063	-1.9234	-1.68516	-1.13829	-0.200676	-1.4955										1									0	1	Hyper	1
uv_ip.1	chr5	1182122	1182922	chr5:1182122-1182922	5		1.2147	-1.09042	0.126592	-0.210424	-1.35742	-0.408577	-0.873468	-0.307788	-0.674336	-0.202799	0.888317	-0.888751	-1.03473	-0.178314	0.410882	-1.08547	-0.799271	-0.184728	-0.121355	0.888317	-0.326376				-1						1									1	1	Both	2
uv_ip.1	chr1	194731981	194734789	chr1:194731981-194734789	12		1.2519	-1.68586	-1.60218	-1.13266	-1.51071	-1.83198	-1.17089	-1.04605	-1.46563	-1.32147	-0.273014	-1.39843	-1.46394	-1.39344	-1.21343	-1.78307	-1.93627	-1.46215	-1.3613	-0.273014	-1.52494										1									0	1	Hyper	1
uv_ip.1	chr2	18132269	18133669	chr2:18132269-18133669	8		1.0574	-1.79707	-0.976008	-1.17732	-1.77424	-1.7058	-1.40688	-1.60852	-1.25953	-1.30461	-0.387053	-1.84377	-1.03437	-1.21614	-1.30721	-1.564	-1.29203	-1.70498	-1.58207	-0.387053	-1.4444										1									0	1	Hyper	1
uv_ip.1	chr7	159856629	159859429	chr7:159856629-159859429	14		1.0092	-1.56622	-1.02398	-0.766874	-1.51672	-1.53987	-1.11497	-1.27834	-1.12291	-0.935367	-0.232028	-1.32322	-1.28585	-1.12183	-1.05121	-1.36893	-1.27277	-1.09537	-1.53746	-0.232028	-1.24126										1									0	1	Hyper	1
gc_ip	chr1	296959701	296960701	chr1:296959701-296960701	6		1.0122	0.302704	0.454846	-0.334552	-0.164578	0.240973	-0.575513	-0.798362	0.250065	0.0600273	-0.482272	-0.26298	-0.7572	-0.252345	-0.951543	0.240938	1.03948	0.0180937	0.0690849	1.03948	0.027284																1			0	1	Hyper	1
cold_ip.2	chr8	77747110	77748110	chr8:77747110-77748110	6		1.2312	-1.54136	-1.87862	-0.475426	-1.77593	-1.86051	-1.28257	-1.448	-1.46254	-1.73288	-1.29503	-1.42873	-1.73083	-2.01609	-1.32093	-1.88454	-2.19339	-0.760407	-2.06415	-0.475426	-1.70658			1																0	1	Hyper	1
uv_ip.1	chr2	26497856	26499056	chr2:26497856-26499056	7		1.3873	-1.45316	-0.748881	-1.6481	-1.50539	-1.43884	-1.34982	-1.48675	-1.04236	-1.27172	-0.0754779	-1.66562	-1.05519	-1.39271	-1.31433	-1.50393	-1.29148	-1.61745	-1.65691	-0.0754779	-1.4628										1									0	1	Hyper	1
uv_ip.1	chr5	11944726	11945326	chr5:11944726-11945326	4		1.2224	-1.18593	-0.520663	-0.236157	-1.24071	-1.08098	-1.118	-0.552172	-1.05262	-0.279461	0.305844	-0.684602	-0.634837	-0.508923	-1.10619	-1.06016	-1.15304	-0.666602	-1.00461	0.305844	-0.916588										1									0	1	Hyper	1
cold_ip.2	chr7	23960093	23961093	chr7:23960093-23961093	6		1.1051	-1.04604	-0.0991481	0.48059	-0.602281	-0.867554	-0.332672	-0.105886	-0.899062	-0.14956	-0.368796	-0.617103	-0.769278	-0.287205	-0.128194	-1.04192	-0.704365	-0.307124	-1.27803	0.48059	-0.624474			1																0	1	Hyper	1
cold_ip.2	chr6	124804095	124804895	chr6:124804095-124804895	5		1.2197	-1.27564	-2.01953	0.0456215	-1.57973	-1.17545	-1.21887	-0.970454	-1.23063	-0.854343	-0.573448	-1.38161	-1.24377	-1.37572	-0.984962	-1.75549	-1.72811	-0.221229	-0.978722	0.0456215	-1.17404			1																0	1	Hyper	1
uv_ip	chr9	104883679	104884183	chr9:104883679-104884183	4		1.153	-1.60343	-0.861411	-1.2704	-1.78872	-1.68885	-1.1476	-0.749569	-1.19915	-0.350297	-1.08262	-1.0288	-0.636801	-1.72663	-1.22284	-1.54958	-1.21312	-1.70743	-1.60033	-0.350297	-1.50332									1										0	1	Hyper	1
uv_ip.1	chr8	4108769	4110369	chr8:4108769-4110369	7		1.0878	-1.20762	-0.974129	-1.18668	-1.41336	-1.1204	-1.2944	-1.32659	-1.231	-1.39556	-0.182132	-0.970014	-1.09713	-1.40987	-1.14665	-1.25985	-0.872748	-1.33533	-1.59537	-0.182132	-1.26997										1									0	1	Hyper	1
uv_ip.1	chr10	1927719	1928919	chr10:1927719-1928919	6		1.0659	-0.789086	-1.32968	-0.153039	-0.900943	-0.68827	-0.718968	-0.738082	-0.454697	-0.431131	0.47637	-0.675256	-0.568946	-0.436005	-1.04971	-0.581369	-0.313138	-0.52165	-0.635373	0.47637	-0.589541										1									0	1	Hyper	1
uv_ip.1	chr4	189196058	189198658	chr4:189196058-189198658	14		1.6444	-1.11658	0.451198	-0.953651	-1.09007	-1.08233	-0.847627	-1.12031	-0.779742	0.206948	1.1189	-0.726005	-0.892941	0.0947352	0.519253	-1.08873	-0.63685	-0.900275	-1.14141	1.1189	-0.525545										1				1					0	2	Hyper	2
uv_ip.1	chr7	140571996	140572596	chr7:140571996-140572596	4		1.0928	-0.40011	-0.617304	-0.0754725	-0.54354	-0.0268925	-0.109213	-0.159371	-0.103212	0.0471184	0.614388	-0.592327	-0.326776	-0.195675	-0.752899	-0.764082	-0.467531	-0.0951967	-0.595367	0.614388	-0.478459										1									0	1	Hyper	1
uv_ip.1	chr4	239425205	239426005	chr4:239425205-239426005	4		-1.3127	0.715493	-0.0530186	-0.0613495	-0.0955995	0.229708	-0.482269	-1.02987	0.0289725	-0.597387	-1.26883	0.0463828	-0.49649	-0.061967	-0.82062	-0.0274907	0.754737	0.54677	-0.128261	-1.26883	0.0438613							-1			-1									2	0	Hypo	2
hot_ip.1	chr4	36883623	36884823	chr4:36883623-36884823	7		1.0664	-0.903064	-1.28405	-0.66958	-1.39935	-1.20323	-1.22617	-0.0374028	-0.887524	-0.679334	-1.07206	-1.10704	-0.93558	-1.29697	-1.46935	-1.06563	-0.77628	-0.693966	-1.32062	-0.0374028	-1.1038							1												0	1	Hyper	1
cold_ip.4	chr9	64623403	64623907	chr9:64623403-64623907	4		1.8839	-0.255169	-0.734236	0.990151	-1.43394	1.64975	0.0146474	-0.390964	-0.410165	-0.159375	0.00540674	-0.186709	-0.628628	0.240812	-0.889865	-1.04969	-0.803101	0.873645	0.223587	1.64975	-0.234102			1	-1	1												1		1	3	Both	4
uv_ip.1	chr1	4040093	4040893	chr1:4040093-4040893	5		1.6071	-1.74378	-1.71584	-1.53997	-2.22871	-2.35686	-1.34305	-1.65048	-2.06477	-1.39241	-0.333834	-1.95457	-2.10717	-2.02999	-1.43907	-1.7975	-2.10675	-2.00479	-2.26749	-0.333834	-1.94093										1									0	1	Hyper	1
uv_ip.1	chr6	122396085	122396685	chr6:122396085-122396685	4		1.3828	-1.55211	-1.71781	-1.19806	-1.86047	-1.02836	-1.25906	-1.27075	-1.44108	-1.67097	0.0302515	-1.01852	-0.767305	-0.908428	-1.06139	-1.49499	-1.69867	-1.31507	-1.63692	0.0302515	-1.35258										1									0	1	Hyper	1
cold_ip.2	chr1	227508271	227508871	chr1:227508271-227508871	4		1.4105	-0.259122	-0.503159	1.0215	-1.12721	0.0718449	0.0958998	-0.0937306	-0.742919	-0.031669	-0.730166	-0.295408	-0.586044	-0.242969	-0.618233	-0.669694	-0.753163	0.480491	-0.530124	1.0215	-0.388949			1																0	1	Hyper	1
uv_ip.1	chr2	107768264	107769064	chr2:107768264-107769064	5		1.0449	-1.02781	-0.870727	-0.412074	-0.852785	-1.07461	-0.547162	-0.491048	-0.29387	0.14357	0.371745	-0.647103	-0.739964	-0.633152	-0.552423	-0.77275	-0.450934	-0.666447	-0.963377	0.371745	-0.673181										1									0	1	Hyper	1
cold_ip.2	chr7	136026234	136026834	chr7:136026234-136026834	4		1.1607	-0.438032	-1.2508	0.821103	-0.912597	0.112681	0.0719633	-0.177659	-0.334725	0.115486	-0.42778	0.0864955	-0.681929	-0.51463	-0.677855	-0.650789	-0.94807	0.741936	0.0120737	0.821103	-0.339556			1														1		0	2	Hyper	2
cold_ip.1	chr8	107495455	107496055	chr8:107495455-107496055	4		-1.0411	-0.364779	-1.15	0.710984	-0.829782	0.187273	-0.0171248	0.438724	0.00419924	0.377197	-0.112538	0.0267924	-0.476341	0.178307	-0.368965	-1.00092	-0.052722	0.4565	0.134688	-1.15	-0.108852		-1																	1	0	Hypo	1
gc_ip.1	chr1	254689065	254689865	chr1:254689065-254689865	5		1.1161	-0.344885	-0.816263	0.841472	-1.06675	0.320342	0.0429363	-0.174559	-0.584401	0.052196	-0.145729	0.335149	-0.651817	0.0873502	-1.04214	-1.16658	-0.814155	0.896513	0.721751	0.896513	-0.219544			1														1		0	2	Hyper	2
uv_ip.3	chr3	14407975	14408775	chr3:14407975-14408775	5		0.8362	-0.922282	0.540388	-0.397448	-0.820229	-0.697557	-0.832834	-0.766463	-0.440898	0.446915	-0.794151	-0.561494	0.230577	-0.317132	-0.697238	-0.823398	-0.106438	-0.626746	-1.06253	0.230577	-0.605581		1							1										0	2	Hyper	2
cold_ip.2	chr4	13815026	13815626	chr4:13815026-13815626	4		1.0053	-0.424746	-0.747083	0.461784	-0.558488	-0.736127	-0.83652	-0.455104	-0.533853	0.167538	-0.743932	-0.513745	-0.712747	-0.287614	-0.973049	-0.225902	-0.494692	-0.189813	-1.09023	0.461784	-0.543549			1																0	1	Hyper	1
cold_ip.2	chr4	72815915	72816715	chr4:72815915-72816715	5		1.2374	-0.355826	-0.199809	1.11229	-0.863685	0.478727	0.00883798	0.165009	-0.381551	0.162609	0.110893	-0.484303	-0.38093	-0.0166343	-0.628486	-0.208925	-0.487114	0.81128	-0.220928	1.11229	-0.125135			1																0	1	Hyper	1
uv_ip.1	chr8	156436699	156437299	chr8:156436699-156437299	4		1.1453	-0.681255	-1.27727	-0.313916	-1.27343	-1.44825	-0.824394	-0.87317	-1.52058	-0.636882	0.134721	-0.943311	-0.397632	-1.34931	-0.883199	-0.810273	-1.15671	-0.812356	-1.05166	0.134721	-1.01058										1									0	1	Hyper	1
uv_ip.1	chr10	139192160	139193760	chr10:139192160-139193760	9		-1.4944	0.0417374	-0.00493792	-0.289645	-0.114409	0.0841581	-0.710076	-0.841491	-0.119906	-0.0172657	-1.54577	-0.250015	-0.36016	0.111537	-0.751353	0.668535	0.162669	-0.336576	-0.163229	-1.54577	-0.0514028										-1									1	0	Hypo	1
cold_ip.2	chr8	2153903	2154503	chr8:2153903-2154503	4		1.34	-0.699562	-0.824746	0.609046	-1.22422	0.664631	-0.0831936	0.191604	-0.384396	-0.512812	0.0716264	-1.08021	-0.550405	-0.958905	-0.956587	-0.832002	-0.786809	0.398029	-1.24945	0.609046	-0.730954			1		1												1		0	3	Hyper	3
gc_ip	chr3	31555960	31556760	chr3:31555960-31556760	5		1.207	-0.408677	-0.921388	-0.34947	-0.811766	-0.384842	-1.21081	-1.44691	0.0238463	-0.394362	-1.55112	-0.407693	-0.852437	-0.564191	-0.9637	-0.838957	0.709107	-0.552305	-0.777483	0.709107	-0.497922										-1						1			1	1	Both	2
cold_ip.2	chr9	131169184	131169856	chr9:131169184-131169856	5		1.0649	-0.692189	-1.044	-0.201041	-1.82405	-1.95616	-0.973502	-1.10883	-1.30503	-0.387657	-0.483596	-1.5336	-1.48892	-1.55757	-0.389522	-1.35447	-1.34554	-1.00926	-1.93949	-0.201041	-1.26598			1																0	1	Hyper	1
cold_ip.2	chr4	3046950	3047750	chr4:3046950-3047750	5		1.3562	-1.02418	-1.17783	0.299038	-0.980052	-0.994351	-0.840156	-0.715111	-1.02267	-0.704708	-0.244315	-0.564028	-0.980548	-1.3935	-1.26517	-1.41343	-1.25032	0.116435	-1.13692	0.299038	-1.05715			1														1		0	2	Hyper	2
hot_ip.1	chr9	19161867	19162371	chr9:19161867-19162371	4		1.2777	-1.5035	-1.05098	-0.63186	-1.50212	-2.17873	-1.12782	-0.227293	-1.17304	-1.62442	-1.07484	-1.06065	-1.32302	-1.57183	-1.3062	-2.10232	-1.18614	-1.17006	-1.69365	-0.227293	-1.50503							1												0	1	Hyper	1
uv_ip.3	chr3	12132872	12134672	chr3:12132872-12134672	10		1.0377	-1.74475	-1.65943	-1.00572	-1.69783	-1.44375	-1.29017	-1.1516	-1.3114	-1.18962	-0.905829	-1.53501	-0.494643	-1.75947	-1.53707	-1.32874	-1.47977	-1.31303	-1.77595	-0.494643	-1.53234												1							0	1	Hyper	1
cold_ip.2	chr2	26389333	26391933	chr2:26389333-26391933	11		1.0254	-1.25669	-1.65231	-0.277857	-1.8506	-1.31215	-0.964377	-1.10237	-1.57646	-1.36124	-0.837209	-1.33267	-1.19844	-1.39683	-0.856591	-1.68533	-1.74842	-0.649358	-1.48292	-0.277857	-1.30324			1																0	1	Hyper	1
uv_ip.1	chr6	160622221	160623821	chr6:160622221-160623821	8		1.0885	-1.87949	-1.25741	-0.401032	-1.10217	-1.3004	-0.947578	-1.13167	-1.58112	-0.891999	-0.132162	-0.512612	-0.809269	-1.53874	-0.897954	-1.34876	-1.54762	-0.71296	-1.27803	-0.132162	-1.22068										1									0	1	Hyper	1
uv_ip.1	chr7	169451662	169452862	chr7:169451662-169452862	7		1.548	-1.52818	-1.5534	-0.691326	-1.33529	-1.58746	-1.15377	-1.53638	-1.41266	-1.05515	0.0512735	-1.27128	-1.3934	-1.61897	-1.0358	-1.78745	-1.41525	-1.33727	-1.7859	0.0512735	-1.49677										1									0	1	Hyper	1
cold_ip.2	chr3	30054546	30055146	chr3:30054546-30055146	4		1.0536	-1.00179	-1.60694	-0.100667	-1.43747	-0.501517	-0.615098	-0.734181	-1.01143	-1.48618	-1.09239	-1.56588	-0.984424	-1.40155	-1.16756	-1.58617	-0.97668	-0.534293	-1.25965	-0.100667	-1.15432			1																0	1	Hyper	1
uv_ip.1	chr2	8504785	8505585	chr2:8504785-8505585	5		1.0421	-0.91253	-0.156	-0.791104	-1.76835	-1.7822	-0.89853	-1.10105	-1.28187	-1.58206	-0.346254	-1.76905	-1.12865	-1.38895	-1.04026	-1.83228	-1.32063	-1.37048	-1.37738	-0.346254	-1.38833		1								1									0	2	Hyper	2
gc_ip.1	chr9	154379348	154380188	chr9:154379348-154380188	6		0.8337	-1.13961	-1.47957	-0.100352	-1.11214	-0.982174	-0.994876	-1.19934	-1.25513	-1.0124	-0.909915	-0.427677	-1.18747	-1.39615	-1.14393	-1.20444	-1.65633	-0.337703	-1.28981	-0.337703	-1.17139			1																0	1	Hyper	1
uv_ip.1	chr1	40571310	40571910	chr1:40571310-40571910	4		1.4097	-0.918883	-1.6033	-0.527789	-0.716438	-1.16429	-0.896103	-0.498945	-1.51915	-0.493933	0.469795	-1.25164	-0.855491	-0.769196	-0.669031	-1.13485	-0.988484	-0.892986	-1.18514	0.469795	-0.939947										1									0	1	Hyper	1
gc_ip	chr9	118901718	118902222	chr9:118901718-118902222	4		1.018	-0.448019	-0.214216	-0.488672	-0.426772	-0.14155	-0.504519	-0.690775	-0.00302417	-0.2477	-1.17018	-0.728919	-0.331123	-0.703355	-0.439484	-0.576131	0.657964	-0.515465	-0.583454	0.657964	-0.359988																1			0	1	Hyper	1
gc_ip.1	chr2	14891985	14892785	chr2:14891985-14892785	5		1.4282	-0.758954	-1.09934	0.0243168	-1.99689	0.241355	-0.869584	-0.808698	-0.821606	-0.452146	-1.31407	-1.59062	-1.05191	-1.45911	-1.82478	-1.61452	-1.16115	0.362589	-0.696661	0.362589	-1.06561			1		1												1		0	3	Hyper	3
uv_ip.3	chr1	45769958	45770758	chr1:45769958-45770758	5		1.4378	-1.99993	-1.56978	-1.04185	-1.18078	-1.56319	-1.11635	-1.43736	-1.3697	-1.2937	-1.92505	-1.29875	-0.0790762	-1.55863	-1.24076	-1.87704	-1.54225	-1.36573	-1.51671	-0.0790762	-1.51685												1							0	1	Hyper	1
gh_ip.1	chr6	52204105	52204705	chr6:52204105-52204705	4		1.1635	-1.74403	-1.29607	-1.43302	-1.56057	-1.6641	-1.03925	-1.03345	-1.03418	-1.35851	-1.24624	-1.89658	-1.40607	-1.36019	-0.219296	-2.05994	-1.37673	-1.7804	-1.50021	-0.219296	-1.38279														1					0	1	Hyper	1
uv_ip.1	chr9	142811560	142813072	chr9:142811560-142813072	10		1.5901	-2.12726	-1.68438	-1.60177	-1.43587	-1.96455	-1.35662	-1.35971	-1.89793	-1.5933	-0.100847	-1.44934	-1.4204	-1.75745	-0.95038	-1.87386	-1.95895	-1.86493	-1.74038	-0.100847	-1.69099										1									0	1	Hyper	1
hot_ip.1	chr1	52604668	52605668	chr1:52604668-52605668	6		1.1371	-1.79605	-1.40554	-0.884449	-1.60207	-1.54883	-1.3068	-0.348391	-1.37305	-0.972615	-1.34634	-1.46646	-1.18168	-1.67677	-1.53527	-1.95066	-1.35062	-1.09645	-1.30313	-0.348391	-1.48549							1												0	1	Hyper	1
uv_ip.3	chr3	202540692	202541292	chr3:202540692-202541292	4		-1.0449	0.253303	-0.347967	0.661104	-0.523955	0.161148	-0.226046	-0.493075	0.0412922	-0.176283	-0.466136	0.11028	-0.959669	0.105073	-0.614035	-0.471582	-0.114626	0.793229	0.813213	-0.959669	0.0852119												-1							1	0	Hypo	1
uv_ip.1	chr7	113152915	113153515	chr7:113152915-113153515	4		-1.8242	-0.435674	-0.196759	0.115757	-0.645246	-0.225697	-0.958298	-0.901	-0.475891	-0.144246	-2.14077	0.0717741	-0.472576	-0.241873	-0.819349	-0.444536	-0.0138985	-0.160854	-0.219187	-2.14077	-0.316616										-1									1	0	Hypo	1
uv_ip.1	chr4	188193328	188193928	chr4:188193328-188193928	4		1.1214	-1.55241	-0.540871	-0.588935	-0.623739	-0.986171	-0.655027	-0.87192	-0.327897	-0.828618	0.264207	-0.608681	-0.248268	-0.969641	-1.4263	-0.532861	-0.173538	-0.987666	-1.05327	0.264207	-0.857214										1									0	1	Hyper	1
cold_ip.2	chr9	133094740	133095580	chr9:133094740-133095580	6		1.1506	-0.535504	-1.04509	0.627162	-0.345159	-0.39063	-0.430225	-0.486012	-0.787987	-0.356888	-0.726772	-0.0638493	-0.556926	-0.428455	-0.859644	-0.681636	-1.10285	0.362502	-0.430486	0.627162	-0.523428			1																0	1	Hyper	1
gc_ip	chr5	184282310	184283110	chr5:184282310-184283110	5		1.0672	-0.553231	-1.3239	-1.1244	-1.3143	-0.829579	-1.02318	-0.879221	-0.396416	-1.32953	-1.04074	-1.42748	-0.914302	-1.16613	-1.08235	-1.22343	0.186607	-1.07108	-0.927266	0.186607	-0.880608																1			0	1	Hyper	1
uv_ip.1	chr9	112327147	112327781	chr9:112327147-112327781	4		1.1539	-0.713741	-0.565807	-0.492875	-0.695099	-0.68339	-1.12456	-0.560648	-0.662882	-0.545813	0.518681	-0.755942	-1.29354	-0.843721	-0.590752	-0.0230005	-1.04139	-0.645382	-0.666777	0.518681	-0.63517										1									0	1	Hyper	1
gc_ip.1	chr2	16650252	16651452	chr2:16650252-16651452	7		1.1019	-1.15557	-1.62644	-0.276007	-1.39358	-0.790768	-1.25408	-1.15533	-1.30834	-0.733487	-1.38565	-0.929461	-1.44395	-1.41073	-1.86553	-1.46798	-1.48962	-0.0455483	-0.605429	-0.0455483	-1.14747																	1		0	1	Hyper	1
uv_ip.1	chr5	212161015	212162015	chr5:212161015-212162015	6		1.033	-1.08635	-0.997849	-0.867742	-1.2582	-1.42863	-1.22298	-1.48913	-1.20947	-1.25973	-0.187159	-1.38819	-1.05814	-1.46878	-0.824719	-1.27758	-1.39298	-1.13774	-1.21893	-0.187159	-1.22012										1									0	1	Hyper	1
cold_ip.1	chr3	12525801	12526601	chr3:12525801-12526601	5		1.1247	-0.673427	0.666105	-0.616641	-0.392441	-0.199482	-0.203898	-0.304967	-0.110785	-0.30425	0.131136	-0.0236664	-0.374284	-0.134591	-0.750783	-0.684346	-0.332403	-0.473873	-0.375355	0.666105	-0.458558		1																	0	1	Hyper	1
cold_ip.4	chr7	165296575	165297375	chr7:165296575-165297375	5		0.962	-0.471088	-1.14572	0.117257	-1.30641	0.138583	-0.920075	-0.82554	-0.949484	-0.423133	-1.61894	-0.863334	-1.47809	-1.06922	-1.77768	-1.41088	-1.05309	0.290202	0.0803249	0.138583	-0.823391																	1		0	1	Hyper	1
uv_ip.3	chr4	161912910	161913510	chr4:161912910-161913510	4		1.0693	-1.07943	0.0969626	-0.0377482	-0.592424	-0.33031	-0.130207	-0.2197	0.121044	0.00306371	0.188084	-0.303734	0.588463	-0.225346	-0.569996	-0.528727	-0.400085	-0.500519	-0.660258	0.588463	-0.480822												1							0	1	Hyper	1
cold_ip.2	chr8	170135631	170136431	chr8:170135631-170136431	5		1.228	-0.625419	-1.19993	0.762045	-1.21672	0.449611	-0.301216	-0.602596	-0.554381	-0.624577	-0.852444	-0.721884	-0.576929	-0.651766	-0.717905	-1.02655	-0.5332	0.327875	-0.194476	0.762045	-0.466003			1																0	1	Hyper	1
gc_ip.2	chr3	227494371	227495171	chr3:227494371-227495171	5		0.9756	0.362426	0.221384	1.16522	-0.193263	0.519801	0.393186	0.298904	0.308602	0.570859	0.230638	0.605482	-0.446211	0.360748	-0.185749	-0.852402	-0.289929	1.07433	1.19208	1.19208	0.216512															-1				1	0	Hypo	1
gh_ip.1	chr9	90159503	90160007	chr9:90159503-90160007	4		-1.1816	0.859007	0.45392	-0.0859022	0.327006	-0.0410573	0.0600255	-0.373704	0.686499	0.309311	-0.879892	0.135424	-0.0826351	0.138625	-0.988098	0.214493	1.19655	0.261316	0.338026	-0.988098	0.193485										-1				-1		1			2	1	Both	3
uv_ip.3	chr9	125619796	125620300	chr9:125619796-125620300	4		0.8912	-0.908137	-0.512401	-1.08995	-1.21649	-1.38916	-0.597168	-0.471275	-0.603614	-1.08614	0.0406282	-0.435693	-0.184409	-1.33379	-0.576904	-1.70426	-0.745457	-1.02013	-1.07311	-0.184409	-1.07561										1									0	1	Hyper	1
uv_ip.1	chr1	43759743	43760343	chr1:43759743-43760343	4		-1.0882	0.528105	0.472571	0.794146	0.268837	0.577624	0.198324	0.20697	0.905626	-0.327171	-0.54032	0.589219	1.08879	0.293291	-0.139102	0.665031	1.05497	0.862614	0.55031	-0.54032	0.547851										-1									1	0	Hypo	1
gc_ip.1	chr4	167072022	167073022	chr4:167072022-167073022	6		1.5183	-1.0597	-2.58793	-0.00610717	-1.96731	-1.09862	-0.915918	-1.03954	-1.27739	-1.60699	-0.867697	-0.84144	-1.56947	-1.9129	-1.7602	-2.092	-2.00787	-0.0777267	-1.72521	-0.0777267	-1.59599			1														1		0	2	Hyper	2
cold_ip.2	chr2	5684746	5685346	chr2:5684746-5685346	4		1.4473	-1.51391	-1.45505	-0.0287029	-1.76338	-0.951475	-1.07552	-1.40756	-1.39862	-1.61928	-0.733252	-1.25417	-0.89052	-1.58215	-1.44945	-1.44404	-1.90033	-0.831607	-1.64838	-0.0287029	-1.47599			1																0	1	Hyper	1
cold_ip.2	chr5	12151097	12151697	chr5:12151097-12151697	4		1.1898	-0.50421	-0.681918	0.875313	-0.247159	0.134996	0.236735	0.095999	0.00593753	0.0319254	-0.325835	0.319769	-0.40829	-0.0161522	-0.70438	-1.11235	-0.794311	0.567876	0.172261	0.875313	-0.31451			1																0	1	Hyper	1
cold_ip.1	chr3	157569808	157570408	chr3:157569808-157570408	4		-1.2395	0.393786	-1.07142	0.779846	-0.408063	0.0369087	0.173503	0.139177	0.397719	0.0265811	-0.312651	0.55428	0.12681	0.246551	-0.335972	-1.05382	0.264073	0.979678	0.90816	-1.07142	0.168112		-1													-1				2	0	Hypo	2
uv_ip.1	chr6	162695630	162696430	chr6:162695630-162696430	5		1.5256	-1.38929	-1.6327	-0.934757	-1.46363	-1.16239	-1.38383	-1.372	-1.25929	-1.08473	0.379809	-1.19966	-1.45027	-1.20298	-1.21264	-1.32228	-0.910646	-1.10329	-1.12306	0.379809	-1.14582										1									0	1	Hyper	1
hot_ip.1	chr10	128563856	128566849	chr10:128563856-128566849	14		1.3813	-1.65923	-1.70603	-1.28751	-1.26353	-1.63954	-1.19633	-0.143096	-1.59305	-1.6535	-0.945411	-1.26666	-1.21061	-1.59682	-0.935494	-1.73742	-2.10553	-1.50315	-1.2678	-0.143096	-1.52437							1												0	1	Hyper	1
uv_ip.1	chr2	43558989	43559589	chr2:43558989-43559589	4		1.6973	-1.91418	-1.9069	-0.994522	-1.96751	-2.00002	-1.22194	-1.32297	-1.84471	-1.71874	0.14636	-1.63929	-1.34823	-1.70372	-0.796584	-1.86808	-1.95166	-1.28699	-1.69835	0.14636	-1.5509										1									0	1	Hyper	1
gh_ip.1	chr6	162124043	162124843	chr6:162124043-162124843	5		1.1248	-1.68511	-1.50766	-1.12276	-1.33542	-1.81862	-1.27506	-1.0662	-1.3659	-1.19461	-0.51051	-1.55429	-1.18005	-0.963395	-0.140971	-1.83477	-1.53313	-1.46577	-1.65682	-0.140971	-1.26581														1					0	1	Hyper	1
uv_ip.1	chr3	59613294	59614694	chr3:59613294-59614694	8		1.0363	-1.81276	-1.00662	-1.36699	-1.3702	-1.80038	-1.32332	-1.40884	-1.58956	-1.72316	-0.432073	-1.62467	-1.4099	-1.47245	-0.663338	-1.7123	-1.58922	-1.64348	-1.72956	-0.432073	-1.46839										1									0	1	Hyper	1
uv_ip.3	chr4	72053263	72054263	chr4:72053263-72054263	6		1.0236	-0.925003	-0.301546	0.0569263	-0.882487	-0.603868	-0.435299	-0.309799	-0.301027	-0.162211	0.191231	-0.435903	0.56161	-0.28134	-0.205086	-0.632236	-0.191973	-0.602305	-0.858858	0.56161	-0.461966												1							0	1	Hyper	1
uv_ip.3	chr6	158449558	158450558	chr6:158449558-158450558	6		1.0087	-1.70022	-1.73719	-0.408199	-0.996051	-1.39952	-1.00972	-1.01733	-1.70295	-0.77742	-0.755918	-0.677577	-0.285686	-1.53506	-1.10029	-1.21037	-1.63098	-0.924949	-1.36465	-0.285686	-1.29438												1							0	1	Hyper	1
hot_ip.1	chr1	12497057	12498257	chr1:12497057-12498257	7		-0.7525	-0.518627	-1.03051	-0.517947	-0.545256	-0.719521	-1.03088	-1.18858	-0.273157	-0.697441	-1.68563	0.120575	-0.560755	-0.260202	-0.804134	-0.663354	0.128321	-0.47328	-0.543782	-1.18858	-0.436072										-1									1	0	Hypo	1
cold_ip.1	chr10	5111857	5113457	chr10:5111857-5113457	9		0.8642	-1.87227	-0.447721	-1.26245	-1.39903	-1.39606	-1.61136	-1.3354	-1.47645	-0.696745	0.427678	-1.52831	-1.51951	-0.934772	-0.613497	-1.78244	-1.62291	-1.63652	-1.28134	-0.447721	-1.31191										1									0	1	Hyper	1
cold_ip.4	chr5	89006733	89007333	chr5:89006733-89007333	4		1.1253	-0.978914	-1.20676	0.158385	-1.14994	0.374462	-0.593413	-0.367731	-0.609199	-0.650674	-0.475662	-1.14835	-1.11116	-0.782221	-0.724047	-1.03583	-1.10515	-0.206627	-0.651361	0.374462	-0.750872					1														0	1	Hyper	1
gh_ip	chr5	200491954	200492554	chr5:200491954-200492554	4		0.8877	-1.95437	-1.0397	-0.74966	-1.223	-2.22545	-1.29742	-1.21132	-1.64	-0.971169	-0.246816	-1.67766	-1.29034	-0.423001	-2.24178	-1.08064	-1.50714	-1.27871	-1.33298	-0.423001	-1.31071										1									0	1	Hyper	1
cold_ip	chr1	181880732	181881332	chr1:181880732-181881332	4		1.0597	0.636652	0.0288728	-0.119716	-0.549417	0.246274	-0.424362	-1.00667	-0.653475	0.00169316	-0.41321	-0.890426	-0.297045	-0.693567	-0.737278	-0.0386123	-0.696175	-0.000751536	-0.371715	0.636652	-0.423017	1																		0	1	Hyper	1
uv_ip.1	chr8	14847295	14847895	chr8:14847295-14847895	4		1.7371	-1.60229	-1.11823	-1.09777	-1.04858	-1.55292	-1.24904	-1.48372	-1.41385	-1.40636	0.330341	-1.2362	-0.725633	-1.40905	-1.21258	-1.38796	-1.41443	-1.36055	-1.65584	0.330341	-1.40674										1									0	1	Hyper	1
uv_ip.1	chr8	164551994	164552994	chr8:164551994-164552994	6		-1.231	0.291374	0.174277	-0.413947	0.0331911	0.0237503	-0.740836	-0.798761	0.23713	0.143704	-0.991004	-0.161215	-0.448192	0.0652446	-0.20358	0.567274	0.572868	0.10333	0.334577	-0.991004	0.239952							-1			-1									2	0	Hypo	2
gh_ip.2	chr4	2044537	2045137	chr4:2044537-2045137	4		-1.2895	-0.0515857	-0.452457	0.436055	0.20198	0.412931	0.183242	0.0823984	0.32892	0.185323	-0.57174	0.593067	-0.196361	0.17654	-0.307311	-1.09172	0.444543	1.19701	0.767667	-1.09172	0.197789															-1				1	0	Hypo	1
uv_ip.1	chr5	98453335	98454335	chr5:98453335-98454335	6		1.1392	-1.13111	-0.852381	-1.24576	-1.08511	-1.0599	-1.1216	-1.38755	-1.09916	-0.795688	0.0731622	-0.614488	-1.03874	-1.12031	-1.03468	-0.822213	-0.971786	-1.34084	-1.10636	0.0731622	-1.06603										1									0	1	Hyper	1
cold_ip.2	chr5	167947379	167948179	chr5:167947379-167948179	5		1.0168	-0.473753	0.00264901	0.846352	-0.462337	0.22504	0.0182786	-0.0352936	-0.378751	0.0718151	0.10779	0.161703	-0.213549	-0.12527	-0.0598968	-0.562395	-0.837046	0.670886	-0.108831	0.846352	-0.170426			1																0	1	Hyper	1
gc_ip.1	chr3	2118100	2118900	chr3:2118100-2118900	5		1.046	-0.303291	-0.334489	0.806093	-0.496819	-0.0477035	0.139632	0.00102984	-0.642104	0.0635033	-0.603365	0.0230033	-0.699232	-0.551332	-0.881858	-0.696063	-0.658553	0.675353	-0.111699	0.675353	-0.370692			1														1		0	2	Hyper	2
uv_ip.1	chr5	20490743	20491943	chr5:20490743-20491943	7		1.0312	-1.75027	-1.32529	-1.24321	-1.35628	-1.54785	-1.08994	-0.974558	-1.01706	-1.13336	-0.167985	-1.22996	-1.24436	-0.953767	-0.933678	-1.62695	-1.05438	-1.48589	-1.1403	-0.167985	-1.19916										1									0	1	Hyper	1
uv_ip.1	chr3	156485190	156486590	chr3:156485190-156486590	8		1.5321	-1.74179	-1.10605	-1.17458	-1.65219	-1.37476	-1.46929	-1.28371	-1.34921	-1.1003	0.110117	-1.23732	-1.38547	-1.4591	-1.25172	-1.33698	-1.5494	-1.46967	-1.46477	0.110117	-1.42194										1									0	1	Hyper	1
cold_ip.2	chr5	205147460	205151660	chr5:205147460-205151660	21		1.0561	-0.699623	-1.23579	0.266322	-0.972148	-0.576413	-0.400088	-0.522398	-0.50153	-0.528716	-0.764293	-0.354974	-0.590492	-0.588727	-0.737316	-1.39459	-1.20731	-0.179255	-0.631514	0.266322	-0.789785			1																0	1	Hyper	1
uv_ip.1	chr4	31003453	31005853	chr4:31003453-31005853	13		1.1556	-1.4378	-0.911218	-0.92772	-1.37813	-1.58304	-1.12051	-1.1472	-1.15315	-0.951481	-0.0433433	-1.32181	-1.28531	-1.14815	-1.06776	-1.37618	-1.01977	-1.17042	-1.41129	-0.0433433	-1.19893										1									0	1	Hyper	1
cold_ip.2	chr3	228834485	228835085	chr3:228834485-228835085	4		1.0561	-0.644752	-0.755478	0.688326	-0.290254	0.115821	0.184542	-0.0187104	-0.0597682	0.0997239	-0.551325	-0.0187068	-0.588626	-0.0257506	-0.793281	-1.62298	-0.474775	0.380977	0.329408	0.688326	-0.367734			1												-1				1	1	Both	2
cold_ip.2	chr6	154777551	154778604	chr6:154777551-154778604	6		1.0959	-1.37679	-0.850852	0.183852	-0.88288	-1.11506	-0.46078	-0.68034	-0.774487	-0.490064	-0.249663	-0.568307	-0.619331	-0.929647	-0.549319	-1.19211	-1.11811	-0.643297	-1.03991	0.183852	-0.912064			1																0	1	Hyper	1
cold_ip.2	chr3	230000385	230001785	chr3:230000385-230001785	8		1.0269	-1.61419	-1.64248	-0.349289	-1.7513	-1.45664	-0.822251	-1.21762	-1.35918	-1.31085	-0.966327	-1.05812	-1.09531	-1.53274	-1.01789	-1.92336	-1.80374	-0.693289	-1.28603	-0.349289	-1.37617			1																0	1	Hyper	1
uv_ip.1	chr8	171572989	171573789	chr8:171572989-171573789	5		1.2478	-1.94463	-1.928	-1.30754	-1.89439	-1.86201	-1.63021	-1.64741	-2.16833	-2.03071	-0.492048	-1.75508	-1.73374	-1.96985	-1.34214	-1.83343	-1.9308	-1.78048	-1.58219	-0.492048	-1.73981										1									0	1	Hyper	1
gc_ip	chr2	144679774	144680774	chr2:144679774-144680774	6		1.0248	-0.443187	-0.229601	-0.465143	-0.934048	0.0390844	-0.677878	-0.688481	0.0595689	-0.377322	-0.223386	-0.162068	0.0109021	-0.55075	-0.419011	-0.609023	0.697962	-0.609764	-0.470363	0.697962	-0.326825																1			0	1	Hyper	1
uv_ip.1	chr3	17398516	17399116	chr3:17398516-17399116	4		1.4564	-1.39886	-0.835808	-0.861026	-1.1215	-0.884025	-1.05975	-0.372876	-0.624855	-0.68842	0.610318	-0.831312	-0.636036	-0.74101	-0.923503	-1.17646	-0.0987718	-1.07888	-1.05806	0.610318	-0.846115										1									0	1	Hyper	1
uv_ip.1	chr1	210664808	210666208	chr1:210664808-210666208	8		1.0241	-1.31782	-1.45094	-0.750736	-1.41483	-1.01025	-0.876357	-0.831873	-1.26467	-0.851932	-0.1858	-0.803818	-0.889523	-1.33583	-1.06819	-1.02525	-1.26848	-1.08586	-1.47598	-0.1858	-1.20993										1									0	1	Hyper	1
uv_ip.3	chr4	171558542	171559342	chr4:171558542-171559342	5		1.0391	-1.40485	-1.02489	-0.246943	-1.36331	-1.44489	-0.973174	-0.64787	-1.30318	-0.196928	-0.33824	-0.999124	-0.0526621	-1.02831	-1.09226	-1.13625	-1.18616	-0.806537	-1.30078	-0.0526621	-1.09171												1							0	1	Hyper	1
uv_ip.2	chr4	154044060	154044860	chr4:154044060-154044860	5		1.0682	-1.71069	-1.10535	-0.827094	-1.40884	-1.47208	-1.37299	-1.42531	-1.70673	-1.21226	-1.89592	-0.429487	-1.69327	-1.30597	-1.43016	-2.15513	-1.53621	-1.02958	-1.52928	-0.429487	-1.49772											1								0	1	Hyper	1
cold_ip.2	chr7	100882850	100883450	chr7:100882850-100883450	4		1.2356	-0.365232	-0.632245	0.823859	-1.13706	0.105609	-0.219053	-0.696491	-0.976012	-0.40913	-1.00961	0.0800162	-0.314607	-0.139744	-0.936345	-0.637889	-1.09964	0.555881	-0.212725	0.823859	-0.411743			1																0	1	Hyper	1
gh_ip.1	chr3	105345889	105346489	chr3:105345889-105346489	4		1.1394	-0.489538	-0.325331	0.0840605	-1.13575	-0.577108	-0.656729	-0.303672	-0.646817	-0.883032	-0.0656462	-0.500414	-0.10253	-0.587293	0.568942	-0.821529	-0.896715	-0.591254	-1.09487	0.568942	-0.570453														1					0	1	Hyper	1
uv_ip.3	chr1	5348615	5349215	chr1:5348615-5349215	4		0.9993	-1.26208	-1.29172	-0.327736	-1.48433	-1.22287	-0.787751	-1.10633	-0.743915	-0.461042	0.315913	-0.28979	0.0264809	-0.855412	-1.15469	-1.29789	-0.409818	-0.742976	-1.37621	0.0264809	-0.972835										1									0	1	Hyper	1
uv_ip.1	chr9	125171706	125172714	chr9:125171706-125172714	7		0.9293	-1.48945	-1.29329	-0.382617	-1.07348	-1.48942	-0.930861	-0.979111	-0.894118	-1.0523	-0.112703	-0.855503	-0.821507	-1.29341	-0.0263037	-1.5337	-0.92418	-0.890654	-1.58396	-0.112703	-1.04203														1					0	1	Hyper	1
uv_ip	chr5	204063710	204064310	chr5:204063710-204064310	4		1.0675	-1.1288	-1.28992	-0.575292	-0.667735	-1.05434	-1.25249	-1.05931	-0.82539	0.0569728	-0.925129	-0.422289	-0.982348	-0.644219	-1.49681	-1.18619	-0.754712	-0.883757	-1.0973	0.0569728	-1.0105									1										0	1	Hyper	1
cold_ip.4	chr7	172042036	172043236	chr7:172042036-172043236	7		0.9933	-0.40434	-0.927459	0.546508	-0.91256	0.743311	0.085918	-0.0601298	-0.11715	0.406839	-0.363652	-0.227309	-0.783905	-0.199303	-1.2703	-0.69319	-0.396537	0.657088	0.402086	0.743311	-0.250027														-1					1	0	Hypo	1
uv_ip.3	chr7	165034651	165035570	chr7:165034651-165035570	5		-1.0792	-0.253114	-0.306821	0.137048	-0.0546692	0.100979	-0.0324098	-0.0493286	-0.00612232	0.136428	-0.959578	0.414317	-1.16476	0.392856	-0.0747886	-0.829641	-0.325381	0.163962	0.159439	-1.16476	-0.0855924												-1							1	0	Hypo	1
uv_ip.3	chr3	189692910	189693510	chr3:189692910-189693510	4		1.5162	-2.57996	-2.62906	-1.52019	-1.74452	-1.86675	-1.56208	-1.9132	-2.14747	-2.04113	-0.465261	-1.67461	-0.192278	-1.36001	-1.55582	-1.75721	-1.638	-1.6584	-2.28136	-0.192278	-1.70847										1		1							0	2	Hyper	2
cold_ip.1	chr5	174113695	174114295	chr5:174113695-174114295	4		-0.8667	-0.0267188	-1.19766	0.315078	-0.315462	-0.193991	-0.0837665	-0.378596	-0.532721	-0.301971	-1.37966	-0.604377	-0.515817	-0.757245	-0.129729	-0.364217	-0.886954	0.277461	-0.124975	-1.19766	-0.330943										-1									1	0	Hypo	1
uv_ip.1	chr3	35494194	35495194	chr3:35494194-35495194	6		1.2155	-1.70414	-1.32411	-0.45707	-1.4251	-1.36345	-1.19191	-1.15899	-1.43994	-0.969448	0.0264459	-1.2114	-1.29711	-1.21318	-0.410482	-1.25422	-1.76329	-0.849524	-1.64388	0.0264459	-1.1891										1									0	1	Hyper	1
cold_ip.2	chr8	64396618	64397818	chr8:64396618-64397818	7		1.0343	-0.141943	-0.389328	0.611065	-0.498361	-0.23094	-0.153203	-0.126064	-0.272944	0.0793632	-0.587917	-0.154831	-0.326193	-0.278824	-0.363316	-0.806287	-0.760679	0.1062	-0.436465	0.611065	-0.423228			1																0	1	Hyper	1
uv_ip.3	chr3	183573486	183574686	chr3:183573486-183574686	7		1.0096	-1.64754	-1.79659	-1.18751	-1.17784	-1.36239	-1.23132	-1.09267	-0.634574	-1.11855	-0.929939	-1.0993	-0.234534	-0.881608	-0.995882	-1.78298	-1.11633	-1.1867	-1.50132	-0.234534	-1.24414												1							0	1	Hyper	1
cold_ip.2	chr7	134225782	134226982	chr7:134225782-134226982	7		1.0072	0.0123321	-0.820707	0.702182	-0.944051	0.554011	-0.0438157	-0.284	-0.579475	0.339184	-0.691474	-0.0511822	-0.662937	-0.106812	-0.824931	-1.15752	-0.900285	0.876642	0.282711	0.702182	-0.305032			1														1		0	2	Hyper	2
gc_ip.1	chr1	199340091	199340891	chr1:199340091-199340891	5		1.2312	-0.26644	-1.26363	0.862887	-1.13414	0.408563	0.0931319	0.0431959	-0.26643	0.189278	-0.966761	0.144381	-0.558899	-0.322514	-0.708425	-1.1333	-0.731654	0.957328	0.295152	0.957328	-0.273903			1														1		0	2	Hyper	2
cold_ip.1	chr3	80114522	80115322	chr3:80114522-80115322	5		0.8304	-1.33228	-0.21318	-1.19926	-0.981055	-1.32531	-1.05447	-0.413887	-1.21995	-1.27919	-0.0124604	-1.25846	-1.21053	-0.930558	-0.74974	-1.22974	-1.04052	-1.27711	-1.03407	-0.21318	-1.04362										1									0	1	Hyper	1
uv_ip.1	chr2	3608757	3609957	chr2:3608757-3609957	6		1.1984	-1.93471	-1.51782	-1.05541	-1.78276	-1.82382	-1.40544	-1.1676	-1.6199	-1.3763	-0.436145	-1.70567	-1.22246	-1.538	-1.39237	-1.8629	-1.81354	-1.54626	-1.65432	-0.436145	-1.63456										1									0	1	Hyper	1
cold_ip.2	chr5	111341145	111342545	chr5:111341145-111342545	7		1.0881	-0.86228	-0.844936	0.456914	-0.868836	-0.163228	-0.248427	-0.45482	-0.869148	-0.277323	-0.699314	-0.135914	-1.05167	-0.520944	-0.79625	-1.04418	-1.16094	0.147136	-0.412161	0.456914	-0.631223			1																0	1	Hyper	1
cold_ip.2	chr8	45264478	45265278	chr8:45264478-45265278	5		1.11	-1.16632	-1.82651	0.0871897	-1.77919	-0.257679	-0.765482	-1.03857	-1.04296	-0.844273	-0.774805	-0.763176	-0.871245	-1.0558	-1.61841	-1.5347	-1.24084	-0.0258795	-0.66106	0.0871897	-1.02278			1																0	1	Hyper	1
cold_ip.2	chr4	17981404	17982004	chr4:17981404-17982004	4		1.2058	-0.744942	-0.568676	0.808947	-1.20023	-0.0179881	2.58e-05	-0.31917	-0.0866091	-0.0699793	-0.751763	-0.376101	-0.869681	-0.471313	-0.198067	-1.29103	-0.735351	0.416301	-0.101507	0.808947	-0.396828			1																0	1	Hyper	1
gh_ip.1	chr9	19244356	19244860	chr9:19244356-19244860	4	chr9:19,244,646-19,244,907	-1.234	-0.0130361	-1.02459	0.632962	-1.32622	1.08015	-0.0723511	-0.480962	-0.388162	-0.173062	-1.41023	-0.167728	-1.12446	-0.138326	-1.40981	-1.09041	-0.281267	1.02649	0.838551	-1.40981	-0.175796				-1	1					-1				-1			1	1	3	3	Both	6
cold_ip.2	chr4	163447074	163448474	chr4:163447074-163448474	7		1.0612	-0.439836	-1.015	0.39888	-0.799804	-0.956998	-0.614765	-0.436089	-0.816745	-0.850224	0.0101938	-0.151096	-0.240121	-0.666452	-0.638407	-0.800528	-0.868175	-0.213795	-0.786485	0.39888	-0.662307			1																0	1	Hyper	1
gc_ip.1	chr9	102962844	102963516	chr9:102962844-102963516	5		0.9369	0.136391	-0.855598	0.499777	-0.836001	0.624051	-0.710232	-0.873313	-0.868473	-0.102328	-0.720869	-0.265506	-0.94405	-0.681508	-1.37152	-0.889805	-0.879829	0.375172	0.0769143	0.375172	-0.561762			1		1														0	2	Hyper	2
uv_ip.1	chr9	83242468	83243140	chr9:83242468-83243140	5		1.0176	0.134337	-0.273176	-0.125155	-0.834876	-0.500679	-0.120665	-0.098675	-0.82777	-0.38951	0.377528	-0.407683	-0.225211	-0.393184	-0.497766	-0.642323	-0.686625	-0.558478	-1.06199	0.377528	-0.640061										1									0	1	Hyper	1
uv_ip.1	chr3	9589044	9590244	chr3:9589044-9590244	7		1.0604	-0.886929	-0.778337	-0.843169	-0.564587	-0.976354	-1.09512	-0.613646	-0.938904	-0.676467	0.159289	-0.874128	-0.52929	-0.75313	-1.03284	-0.839536	-0.846509	-1.01899	-0.91546	0.159289	-0.901079										1									0	1	Hyper	1
cold_ip.4	chr3	215946551	215947151	chr3:215946551-215947151	4		0.9736	-0.342926	-0.0983306	0.579435	-1.21964	0.313727	-0.496227	-0.529932	-0.513453	0.0864166	-0.715951	-0.371266	-0.700421	-0.742453	-1.36671	-1.52448	-0.702974	0.529605	-0.152459	0.313727	-0.659911			1														1		0	2	Hyper	2
cold_ip.1	chr4	207533306	207533906	chr4:207533306-207533906	4		1.0836	0.174635	0.73199	-0.556448	0.0623657	-0.28029	-0.460315	-0.521401	0.0102871	-0.208526	-0.901965	0.170812	-0.612615	0.242886	-0.400095	-0.774156	0.108836	-0.259109	-1.02779	0.73199	-0.351571		1																	0	1	Hyper	1
uv_ip.3	chr8	116486653	116487253	chr8:116486653-116487253	4		-1.3499	-0.00303078	-0.639073	-0.215516	-0.88836	0.34122	-0.964618	-1.09468	-0.898327	-0.196419	-0.55913	-0.364919	-1.6175	-0.226893	-0.332176	-0.618339	-0.992475	0.380679	0.183575	-1.6175	-0.267605												-1							1	0	Hypo	1
uv_ip.1	chr3	26309624	26311624	chr3:26309624-26311624	11		1.1635	-1.06821	-0.878893	-0.258861	-1.16063	-0.928978	-0.982559	-0.819367	-1.17533	-0.952853	0.111858	-0.788872	-0.956689	-0.999675	-1.21712	-1.32538	-1.05647	-0.608703	-1.10253	0.111858	-1.05165										1									0	1	Hyper	1
uv_ip.1	chr2	11671051	11672451	chr2:11671051-11672451	8		-1.004	0.308081	-0.120347	-0.330858	0.126644	-0.302157	-0.814723	-0.771703	-0.0463809	-0.450225	-1.15796	-0.0491055	-0.658495	-0.26644	-0.940422	0.285046	0.378425	-0.15082	-0.229635	-1.15796	-0.153974										-1									1	0	Hypo	1
cold_ip.2	chr9	45576917	45577421	chr9:45576917-45577421	4		1.2197	-0.317406	-0.593914	0.671317	-1.01864	-0.106599	-0.0687683	0.280365	-0.358387	-0.0942855	-0.274968	-0.182724	-0.931409	-0.213233	-0.981438	-1.22055	-1.2217	0.568947	-0.222048	0.671317	-0.548336			1														1		0	2	Hyper	2
uv_ip.1	chr9	74180174	74180846	chr9:74180174-74180846	5		-1.174	-0.0303313	-0.0471031	0.28617	-0.679343	0.60386	-0.352813	-0.582033	-0.0752916	-0.286135	-1.24738	0.425215	-0.589467	0.189933	-0.989941	-1.10054	-0.471647	1.01165	0.920037	-1.24738	-0.0734182										-1					-1		1		2	1	Both	3
uv_ip.3	chr9	120414936	120415608	chr9:120414936-120415608	4		1.2388	-0.434978	-0.881348	0.442248	-0.540628	-0.47846	-0.628094	-0.435526	-1.00039	0.042871	-0.845895	-0.0718329	0.732511	-0.532929	-0.935394	-0.55168	-0.36334	0.0423421	-0.697034	0.732511	-0.506339												1							0	1	Hyper	1
cold_ip.1	chr1	48419655	48420655	chr1:48419655-48420655	6		1.1025	-1.10582	0.079257	-0.747567	-1.16068	-0.955487	-1.03392	-0.658304	-1.10603	-0.475071	-0.746949	-1.01248	-0.685098	-0.598888	-0.924257	-0.801464	-1.06055	-1.18702	-1.5675	0.079257	-1.02328		1																	0	1	Hyper	1
cold_ip.2	chr10	121749670	121753120	chr10:121749670-121753120	18		1.0676	-1.77816	-1.37415	-0.375384	-1.41564	-1.77567	-1.18541	-1.413	-1.42463	-1.15704	-0.510967	-1.00326	-1.06964	-1.44569	-1.11435	-1.51727	-2.12785	-0.744459	-1.70834	-0.375384	-1.44299			1																0	1	Hyper	1
cold_ip	chr2	236724250	236725850	chr2:236724250-236725850	6		1.0202	1.08882	0.22505	-0.176878	-0.273603	-0.192064	-0.508148	-0.775316	0.531914	0.2281	-0.222663	0.0291362	-0.424427	0.0444823	-0.575181	0.243708	0.244009	0.318254	0.136362	1.08882	0.0686057	1																		0	1	Hyper	1
uv_ip.1	chr3	169873437	169875437	chr3:169873437-169875437	11		1.3965	-1.77944	-1.17739	-0.935321	-1.4007	-1.36521	-0.989968	-1.13752	-1.17032	-1.10909	0.138792	-1.35964	-1.01441	-0.859773	-0.980136	-1.49029	-1.42114	-1.354	-1.44081	0.138792	-1.25769										1									0	1	Hyper	1
gh_ip.1	chr6	3071949	3072949	chr6:3071949-3072949	6		-1.1052	0.1994	0.194512	0.134735	0.0532644	0.181952	-0.213976	-0.27912	0.0578797	0.141163	-0.232358	-0.393723	-0.00726335	0.0812494	-0.819406	0.860687	0.967928	0.49353	0.130668	-0.819406	0.285776														-1					1	0	Hypo	1
cold_ip.2	chr6	107178398	107179598	chr6:107178398-107179598	6		1.077	-0.131204	0.427522	0.966312	-0.360158	0.364611	0.198406	0.090007	-0.627317	0.348474	0.715706	-0.049842	-0.06679	-0.0764619	-0.464675	0.0612269	-0.666471	0.579522	-0.0972093	0.966312	-0.110678			1																0	1	Hyper	1
uv_ip.1	chr6	161113903	161114709	chr6:161113903-161114709	5		1.2349	-1.16106	-1.06415	-0.847451	-0.840196	-0.783035	-1.09936	-0.90992	-0.571752	-0.474828	0.358187	-1.07697	-0.654233	-0.812614	-0.765291	-0.927376	-0.547855	-0.832039	-1.37485	0.358187	-0.876671										1									0	1	Hyper	1
uv_ip.1	chr4	166244265	166245265	chr4:166244265-166245265	6		1.2062	-1.35912	-1.29953	-0.735921	-1.34767	-1.55058	-1.18957	-1.2825	-1.36185	-0.928262	0.0039235	-0.981504	-1.27323	-1.27674	-1.1745	-1.0011	-0.944492	-1.13996	-1.67675	0.0039235	-1.20225										1									0	1	Hyper	1
uv_ip.3	chr8	154290295	154290895	chr8:154290295-154290895	4		-1.2448	-0.320543	-0.504622	0.55976	-1.28344	0.850597	0.070823	-0.176855	-0.329197	0.250718	-0.157955	0.00601947	-1.21363	-0.0566131	-0.153433	-1.82692	-0.609182	1.55862	1.27438	-1.21363	0.0311424				-1								-1			-1		1	1	3	2	Both	5
cold_ip.2	chr9	145176740	145178420	chr9:145176740-145178420	11		1.1763	-0.10121	-0.247641	0.86694	-0.626344	-0.104819	0.157881	0.0288536	-0.176652	0.324928	0.0717484	-0.116777	0.383599	-0.294391	-0.580565	-0.669253	-0.494592	0.414086	-0.231342	0.86694	-0.309343			1																0	1	Hyper	1
cold_ip.2	chr1	4988515	4989515	chr1:4988515-4989515	6		1.0053	-0.813624	-0.561133	0.392217	-0.78369	-0.60342	-0.447534	-0.538193	-0.672717	0.165125	-0.496507	-0.11834	-0.743346	-0.541757	-1.10481	-0.628725	-1.06254	0.0897059	-0.430483	0.392217	-0.613102			1																0	1	Hyper	1
uv_ip.1	chr1	206788134	206789334	chr1:206788134-206789334	7		1.0376	-1.36963	-0.752423	-0.919916	-1.05755	-1.1122	-0.985711	-1.2391	-0.655234	-0.707488	0.0460182	-1.17196	-0.915179	-0.746098	-0.655943	-1.23761	-0.947846	-1.0838	-1.27816	0.0460182	-0.991575										1									0	1	Hyper	1
cold_ip.2	chr4	12082842	12083442	chr4:12082842-12083442	4		1.0745	0.198282	-0.94381	0.654486	-1.03056	-0.255043	-0.281675	0.0277367	-0.297659	-0.158905	-0.548123	-0.180678	0.0022068	-0.224562	-0.806491	-0.523408	-0.493873	-0.0257294	-0.445848	0.654486	-0.419985			1																0	1	Hyper	1
uv_ip.1	chr5	147477322	147478122	chr5:147477322-147478122	5		1.0416	-1.35616	-0.1464	-0.621979	-1.52206	-0.735856	-0.597626	-0.585065	-0.646489	-0.647221	0.0257284	-0.632135	-0.038536	-0.795219	-0.613593	-1.38803	-1.10861	-0.898484	-1.29115	0.0257284	-1.01585										1									0	1	Hyper	1
cold_ip.2	chr3	182709363	182710163	chr3:182709363-182710163	5		1.1208	-0.556641	-0.760502	0.488933	-0.683609	-0.500315	-0.307723	-0.225768	-0.445573	0.0444567	-0.388559	-0.00692147	-0.567707	-0.418239	-1.2363	-0.941427	-0.933982	0.128474	-0.389708	0.488933	-0.631864			1																0	1	Hyper	1
gc_ip.1	chr1	237964615	237965615	chr1:237964615-237965615	6		0.7853	-0.422673	-1.04484	0.570743	-1.01388	-0.250823	-0.302336	-0.323466	-0.314961	0.000715388	-0.324327	-0.283658	-0.151889	-0.499796	-0.731048	-1.25458	-0.556074	0.355816	0.109029	0.355816	-0.429441			1																0	1	Hyper	1
uv_ip.1	chr2	101843436	101844036	chr2:101843436-101844036	4		1.405	-1.36007	-1.86447	-1.27206	-1.51185	-1.58495	-1.33497	-1.32501	-1.71362	-1.79473	-0.093667	-1.59291	-1.934	-1.57921	-1.27705	-1.82084	-1.28242	-1.8761	-1.15661	-0.093667	-1.49871										1									0	1	Hyper	1
cold_ip.4	chr2	71551491	71552091	chr2:71551491-71552091	4		1.2807	-0.775146	-0.991908	0.32506	-1.25714	0.865109	0.0813493	-0.2341	-0.518517	0.00031598	-0.119171	-0.267415	-0.595985	-0.397565	-0.956355	-0.702036	-0.862583	0.392591	0.0326341	0.865109	-0.415552					1														0	1	Hyper	1
uv_ip.1	chr4	240615668	240616468	chr4:240615668-240616468	5		1.1744	-1.65584	-1.64364	-0.715831	-1.88224	-1.58938	-1.34174	-1.43787	-1.73979	-1.7948	-0.410396	-0.828612	-1.20498	-1.78298	-0.973404	-1.77716	-1.72056	-1.05324	-2.20168	-0.410396	-1.58484										1									0	1	Hyper	1
cold_ip.2	chr1	95110829	95111829	chr1:95110829-95111829	6		1.0404	0.0678205	-0.877719	0.247691	-0.964723	-1.09606	-0.758999	-0.295604	-0.596426	-0.690949	0.0957837	-0.749645	-0.360449	-1.17753	-0.753064	-0.876692	-0.713692	-0.23256	-1.00242	0.247691	-0.79266			1																0	1	Hyper	1
cold_ip.2	chr1	124626686	124627686	chr1:124626686-124627686	6		1.1042	-1.34686	-1.74883	-0.257569	-1.6242	-0.735655	-0.97248	-1.23858	-1.23808	-1.14925	-1.43656	-0.699125	-1.73882	-1.38918	-1.76759	-1.84186	-1.42236	-0.44761	-1.30184	-0.257569	-1.36174			1																0	1	Hyper	1
gc_ip	chr9	2145266	2145938	chr9:2145266-2145938	5		1.0327	0.239855	0.309277	-0.413545	-0.18805	-0.209513	-0.506496	-0.539633	-0.0804253	-0.0721157	-0.843333	-0.460858	0.263412	-0.268575	-0.784595	0.235677	0.990576	-0.103445	-0.322536	0.990576	-0.0421496																1			0	1	Hyper	1
uv_ip.1	chr2	236966047	236968047	chr2:236966047-236968047	11		1.4919	-1.20424	-1.04667	-0.723145	-1.03021	-0.97394	-0.73545	-0.744866	-0.659774	-0.12782	0.773495	-0.913938	-0.888023	-0.771828	0.0764908	-1.06208	-0.929142	-0.989175	-0.634809	0.773495	-0.718424										1									0	1	Hyper	1
uv_ip.1	chr4	238759709	238760709	chr4:238759709-238760709	6		1.1146	-1.01495	-0.596254	0.0235948	-0.710062	-0.622966	-0.512629	-0.438249	-0.128726	-0.196443	0.721015	-0.420501	-0.513043	-0.456727	-0.671985	-0.270593	-0.351109	-0.0640805	-0.546968	0.721015	-0.393577										1									0	1	Hyper	1
uv_ip.1	chr5	181645990	181647590	chr5:181645990-181647590	9		1.1653	-1.52971	-1.00838	-1.28064	-1.64651	-1.42791	-1.28617	-1.61713	-1.74613	-1.28528	-0.185098	-1.65553	-1.07147	-1.52784	-1.23725	-1.40394	-1.22222	-1.37057	-1.34079	-0.185098	-1.35044										1									0	1	Hyper	1
uv_ip.1	chr7	143002798	143003598	chr7:143002798-143003598	5		1.1901	-0.885447	-0.562946	-0.326025	-1.2379	-0.418081	-0.900769	-1.18621	-0.707087	-0.350976	0.528142	-0.881508	-1.02366	-0.737852	-1.00734	-0.160913	-0.407535	-0.528414	-1.12965	0.528142	-0.661951										1									0	1	Hyper	1
cold_ip.2	chr7	157276546	157277546	chr7:157276546-157277546	6		1.1454	-0.0238661	-0.845364	0.760256	-1.09649	0.233309	0.158328	-0.0231816	0.0867413	0.367658	-0.407103	-0.00851583	-0.643627	-0.448988	-0.819209	-1.12269	-0.401659	0.43225	0.0494328	0.760256	-0.385144			1																0	1	Hyper	1
gh_ip.1	chr8	132200926	132202126	chr8:132200926-132202126	7		1.0884	-1.29016	-1.75955	-1.45397	-1.72989	-1.55166	-1.03072	-0.997029	-1.60231	-1.4604	-0.88542	-1.42607	-1.09544	-1.40796	-0.194084	-1.65991	-1.30296	-1.6757	-1.45458	-0.194084	-1.28253														1					0	1	Hyper	1
cold_ip.2	chr5	30600603	30601803	chr5:30600603-30601803	7		1.0112	-0.959779	-0.638228	0.431951	-0.684978	-0.324866	-0.307865	-0.50027	-0.665236	-0.336009	-0.580291	-0.16625	-0.601791	-0.711374	-0.565817	-0.905802	-0.908654	0.120721	-0.504676	0.431951	-0.579267			1																0	1	Hyper	1
uv_ip.1	chr5	23873529	23874529	chr5:23873529-23874529	6		1.1086	-1.29836	-1.36898	-1.48154	-0.508632	-1.46104	-1.07332	-1.2499	-0.294428	-0.559854	0.156147	-0.88729	-0.659906	-0.39272	-1.02926	-1.17505	-0.517837	-1.37422	-1.22539	0.156147	-0.952413										1									0	1	Hyper	1
uv_ip.1	chr2	12898404	12899404	chr2:12898404-12899404	6		1.1733	-1.48852	-0.636685	-0.557107	-1.25364	-1.00948	-1.00764	-0.68313	-0.650161	-1.30919	0.237316	-0.71452	-0.810766	-1.08754	-0.489327	-0.928246	-1.17882	-0.73534	-1.19691	0.237316	-0.936032										1									0	1	Hyper	1
uv_ip.1	chr7	4115678	4116678	chr7:4115678-4116678	6		1.0514	-0.940845	-1.03266	-0.509891	-0.703152	-1.17999	-0.605754	-0.58145	-1.17835	-0.883554	0.147428	-0.902114	-0.875296	-1.07152	-0.508088	-0.777398	-1.57994	-0.561085	-0.925835	0.147428	-0.903977										1									0	1	Hyper	1
uv_ip.1	chr3	38052065	38052665	chr3:38052065-38052665	4		1.3444	-1.93291	-1.54556	-1.30606	-1.50358	-1.65376	-1.1837	-1.06634	-1.33055	-1.55324	-0.0983966	-1.17247	-1.03361	-1.64341	-0.762742	-1.77378	-1.43619	-1.52597	-1.51459	-0.0983966	-1.44278										1									0	1	Hyper	1
cold_ip.2	chr5	1977166	1977766	chr5:1977166-1977766	4		1.2069	-0.599558	-0.547358	0.639723	-0.917631	0.162533	-0.235411	-0.494987	-0.790796	-0.176523	-0.667222	-0.858481	-0.458733	0.028282	-0.93762	-1.24033	-0.415206	-0.112386	-0.72565	0.639723	-0.567151			1																0	1	Hyper	1
cold_ip.2	chr7	954223	956423	chr7:954223-956423	12		1.0423	-0.78524	-0.723158	0.252092	-1.13042	-0.480216	-0.866872	-0.634003	-0.733513	-0.542435	-0.797349	-0.535465	-0.724542	-0.833227	-0.859087	-0.931729	-1.12893	-0.0861212	-0.901921	0.252092	-0.790169			1																0	1	Hyper	1
uv_ip.1	chr8	64499524	64500324	chr8:64499524-64500324	5		1.4808	-2.06879	-1.42596	-1.81693	-1.91982	-1.82133	-1.46675	-1.71357	-1.7741	-1.3727	-0.257254	-1.46841	-1.70829	-1.577	-1.52371	-1.84775	-1.52399	-2.23215	-1.72358	-0.257254	-1.73803										1									0	1	Hyper	1
gh_ip.1	chr7	134080178	134080778	chr7:134080178-134080778	4		1.1254	-2.07918	-1.68979	-1.36271	-1.83975	-1.8363	-1.7929	-2.10576	-1.78208	-1.13563	0.212774	-1.17123	-1.64774	-1.64351	-0.452419	-1.45673	-2.26459	-1.44606	-2.20374	-0.452419	-1.57784										1				1					0	2	Hyper	2
uv_ip.1	chr7	8047187	8047787	chr7:8047187-8047787	4		1.7624	-1.56228	-1.64195	-0.531922	-1.41324	-1.18894	-1.27943	-1.263	-1.06528	-0.633412	0.636476	-1.05185	-1.5558	-1.2667	-1.02604	-0.985498	-1.71884	-0.807996	-0.95057	0.636476	-1.12594										1									0	1	Hyper	1
gh_ip.1	chr2	153863423	153864023	chr2:153863423-153864023	4		1.0283	-1.46139	-1.60357	-1.46693	-1.38988	-1.85897	-1.12638	-0.870152	-1.78172	-1.4434	-1.27867	-1.47537	-1.4578	-1.62324	-0.440198	-1.46853	-1.50156	-1.81986	-1.95782	-0.440198	-1.46853														1					0	1	Hyper	1
uv_ip.1	chr3	179263756	179265156	chr3:179263756-179265156	8		1.3876	-1.80968	-0.878359	-0.791768	-1.65259	-1.38663	-1.15487	-1.36726	-1.48679	-1.08911	-0.0303312	-1.51374	-1.50025	-1.42245	-1.37379	-1.56166	-1.33134	-1.22396	-1.59422	-0.0303312	-1.4179										1									0	1	Hyper	1
uv_ip.1	chr10	121751270	121752270	chr10:121751270-121752270	6		1.881	-2.0385	-1.87772	-0.583033	-1.89271	-2.10973	-1.73223	-1.94204	-1.77041	-1.49054	0.0886892	-1.25746	-1.35042	-1.88119	-1.4372	-1.90745	-2.34933	-0.999217	-2.17975	0.0886892	-1.79236			1							1									0	2	Hyper	2
cold_ip.2	chr10	22263373	22263973	chr10:22263373-22263973	4		1.4355	-0.468152	-1.13814	0.548406	-1.05272	-0.227909	-0.388731	-0.548599	-0.770162	-0.403316	-1.19874	-0.596119	0.0337902	-0.770913	-1.30455	-0.70468	-0.953441	-0.0160034	-1.57318	0.548406	-0.887128			1																0	1	Hyper	1
cold_ip.2	chr7	159410618	159411218	chr7:159410618-159411218	4		1.4993	-1.14805	-0.89562	0.646314	-1.47318	-0.275377	-0.172812	-0.481392	-0.73964	-0.240626	-0.302255	-0.591376	-0.904444	-0.828091	-1.49956	-1.50532	-1.1777	0.202682	-0.309701	0.646314	-0.852949			1														1		0	2	Hyper	2
uv_ip.1	chr5	36063228	36063976	chr5:36063228-36063976	4		1.1902	-0.711879	-1.16999	-0.197216	-0.305272	-0.852126	-0.393007	-0.0191559	-1.06956	-0.367283	0.721102	-0.549243	0.0927059	-0.490915	0.170658	-0.403233	-0.600268	-0.613065	-0.877935	0.721102	-0.469126										1									0	1	Hyper	1
gc_ip.1	chr3	197016958	197017758	chr3:197016958-197017758	5		0.8399	-0.542608	-0.794104	0.573143	-1.24288	0.126009	-0.145638	-0.398463	-0.682791	0.0182437	-0.331739	-0.813085	-0.753512	-0.890407	-1.15639	-1.033	-0.912818	0.185676	-0.11812	0.185676	-0.654177			1																0	1	Hyper	1
gh_ip.1	chr5	215990133	215990933	chr5:215990133-215990933	5		1.0561	-0.79573	-1.14481	0.192393	-0.645281	-0.946487	-0.360349	-0.554394	-0.981485	0.250283	-0.704229	0.109004	-0.708836	-1.02076	0.421275	-0.874677	-1.19146	-0.271148	-0.872097	0.421275	-0.634812														1					0	1	Hyper	1
uv_ip.1	chr4	197054449	197055249	chr4:197054449-197055249	5		1.3114	-1.32119	-1.4543	-1.42487	-1.23282	-1.77714	-0.987773	-1.22035	-1.59487	-1.19025	-0.218339	-1.45022	-1.63366	-1.85692	-1.1907	-1.51074	-1.34211	-1.71261	-1.5655	-0.218339	-1.52976										1									0	1	Hyper	1
cold_ip.2	chr8	172198242	172198842	chr8:172198242-172198842	4		1.097	0.429779	-0.144391	0.486399	-0.777704	-0.417395	0.200908	0.15238	-0.535339	-0.460493	-0.501617	-0.502399	-0.413581	-0.850087	-0.22158	-1.00443	-0.358607	-0.0841722	-1.14475	0.486399	-0.610604	1		1																0	2	Hyper	2
cold_ip.2	chr7	175203883	175205283	chr7:175203883-175205283	8		1.3069	-0.770836	-1.56912	0.456409	-1.11504	-0.389617	-0.607031	-0.553673	-0.593077	-0.60453	-1.05639	-0.223597	-0.513948	-0.84791	-1.31429	-1.17072	-0.96241	0.164677	-0.972328	0.456409	-0.850496			1														1		0	2	Hyper	2
uv_ip	chr3	27552448	27553048	chr3:27552448-27553048	4		1.4107	-1.73291	-0.533632	-0.356527	-1.33409	-1.31737	-0.942175	-1.08261	-1.16584	0.0218076	-0.411741	-0.691133	-1.01746	-1.2327	-1.26177	-1.57076	-1.6971	-1.04142	-1.52942	0.0218076	-1.38886			1						1										0	2	Hyper	2
uv_ip.1	chr5	215991133	215991933	chr5:215991133-215991933	5		1.4423	-1.43227	-1.49732	-0.3152	-1.31149	-1.8997	-1.19133	-1.27904	-1.03369	-0.593048	0.0997142	-0.682364	-0.977223	-1.2267	-0.974401	-1.7835	-1.58166	-0.856902	-1.63247	0.0997142	-1.34261			1							1									0	2	Hyper	2
uv_ip.1	chr5	7854635	7856435	chr5:7854635-7856435	9		1.0848	-1.63551	-1.21507	-1.25966	-1.77218	-1.55982	-1.48387	-1.44285	-1.38102	-1.1491	-0.324471	-1.61527	-1.32582	-1.2264	-0.80939	-1.60069	-1.81695	-1.42939	-1.57293	-0.324471	-1.40929										1									0	1	Hyper	1
cold_ip.2	chr9	115054944	115055448	chr9:115054944-115055448	4		1.231	-0.894514	-1.76322	0.02046	-1.41287	-1.56101	-0.739478	-1.28779	-1.20665	-1.00147	-0.461116	-0.37568	-0.897051	-1.00444	-0.862173	-1.21805	-1.44221	-0.611256	-2.12527	0.02046	-1.21057			1																0	1	Hyper	1
uv_ip.1	chr4	179610665	179611465	chr4:179610665-179611465	5		1.5381	-0.398242	-1.36178	0.225714	-1.50794	-1.1951	-0.294036	-0.532692	-0.79451	-0.530169	0.635337	-0.879741	-0.607243	-1.05458	-0.616795	-1.45829	-0.816206	-0.144459	-1.32612	0.635337	-0.902741			1							1									0	2	Hyper	2
gh_ip.1	chr4	177043568	177044168	chr4:177043568-177044168	4		1.117	-1.53114	-1.70725	-1.10991	-1.32512	-0.99315	-1.38806	-1.22505	-1.63533	-1.30415	-1.31416	-1.33255	-0.980885	-1.41391	-0.14131	-1.62923	-1.73995	-1.3975	-1.22771	-0.14131	-1.25827														1					0	1	Hyper	1
uv_ip.1	chr8	73895686	73896486	chr8:73895686-73896486	5		1.2434	-0.368364	-0.43636	0.369612	-0.624667	0.0611375	-0.873456	-0.646971	0.0581019	0.00572441	1.17824	-0.0901755	-0.445181	-0.19302	-0.297916	0.37551	-0.134877	0.299039	-0.439727	1.17824	-0.065165										1									0	1	Hyper	1
cold_ip.2	chr1	189589912	189591112	chr1:189589912-189591112	7		1.2627	-0.286678	-0.931758	0.672929	-1.40794	-0.294949	-0.32118	-0.251052	-0.39173	-0.584842	-0.736936	-0.412982	-0.501613	-0.984227	-1.05653	-0.684813	-0.563937	0.273972	-0.523239	0.672929	-0.589796			1																0	1	Hyper	1
uv_ip.3	chr1	286991978	286992778	chr1:286991978-286992778	5		1.483	-1.9962	-2.0556	-1.6033	-1.95101	-2.2276	-1.60388	-1.95477	-1.99035	-2.06462	-1.64653	-2.14588	-0.452716	-2.29403	-1.97808	-2.09421	-1.63064	-1.658	-1.95905	-0.452716	-1.93567												1							0	1	Hyper	1
hot_ip.1	chr1	197263259	197264207	chr1:197263259-197264207	5		1.0468	-1.45312	-0.870124	-0.414889	-1.1542	-1.33215	-0.937012	-0.1388	-1.166	-1.17881	-0.579037	-0.689748	-0.896709	-0.978603	-0.581642	-1.6301	-1.71368	-0.847241	-1.36232	-0.1388	-1.1856							1												0	1	Hyper	1
gh_ip.1	chr1	248736101	248737301	chr1:248736101-248737301	7		1.0685	-1.82036	-2.20269	-0.494635	-1.25648	-2.03257	-1.37679	-1.1869	-2.04556	-1.34532	-0.937726	-0.806621	-1.29811	-1.90621	-0.428451	-1.78108	-1.78987	-1.18253	-1.89377	-0.428451	-1.49698			1											1					0	2	Hyper	2
uv_ip.1	chr6	146120695	146122095	chr6:146120695-146122095	8		1.2442	-2.51571	-2.03509	-1.28607	-1.6316	-1.87701	-1.48437	-1.48228	-1.38849	-1.3836	-0.470433	-1.56589	-1.60036	-1.63721	-1.23625	-2.05447	-2.02624	-1.5616	-1.77217	-0.470433	-1.71466										1									0	1	Hyper	1
gc_ip	chr5	3487189	3487789	chr5:3487189-3487789	4		1.1926	-0.917228	-1.33586	-1.09482	-1.32683	-0.693754	-1.48041	-1.47044	-0.840814	-1.64394	-2.09352	-0.657694	-1.83602	-1.32636	-1.36524	-1.42091	0.275673	-0.807441	-0.857474	0.275673	-0.916959										-1						1			1	1	Both	2
uv_ip.1	chr3	165168084	165168684	chr3:165168084-165168684	4		1.4613	-0.922484	-1.45409	-0.771426	-1.61388	-0.966331	-1.07407	-1.57057	-1.70176	-1.54394	-0.0932864	-1.15419	-0.995117	-1.90334	-1.6469	-1.39618	-1.37679	-1.21046	-1.79382	-0.0932864	-1.55458										1									0	1	Hyper	1
cold_ip.2	chr4	182189341	182190341	chr4:182189341-182190341	6		1.0309	-1.42456	-1.37631	-0.492833	-1.51061	-1.36774	-0.745571	-1.06778	-1.67213	-1.25713	-1.55592	-1.3121	-0.965511	-1.73834	-1.11028	-1.87972	-1.46661	-0.902071	-2.04543	-0.492833	-1.52374			1																0	1	Hyper	1
uv_ip.1	chr7	137694304	137695104	chr7:137694304-137695104	5		1.0121	-1.53294	-0.891441	-0.520363	-1.20262	-1.21088	-0.904469	-1.10804	-1.08915	-1.14707	-0.23563	-0.845961	-0.338843	-1.23759	-1.36568	-1.47944	-1.06076	-0.924377	-1.4187	-0.23563	-1.24776										1									0	1	Hyper	1
gh_ip.2	chr2	73185376	73186176	chr2:73185376-73186176	5		-1.2391	0.892504	0.12433	1.00223	-0.00656951	1.0387	0.638545	0.496946	0.457227	0.643076	0.21573	0.901163	-0.238255	0.631728	0.138833	-0.659627	0.507529	1.49954	1.35866	-0.659627	0.579443															-1				1	0	Hypo	1
cold_ip.1	chr6	12708750	12709350	chr6:12708750-12709350	4		1.0257	-0.449978	0.060952	-0.729128	-1.10627	-0.739284	-1.05727	-1.27674	-0.579497	-0.182561	-1.64634	-0.62512	-0.699687	-0.951225	-1.18999	-1.20298	-0.495472	-0.84662	-1.10207	0.060952	-0.964727		1																	0	1	Hyper	1
cold_ip	chr2	13468787	13469587	chr2:13468787-13469587	5		1.1231	0.728165	-0.0698477	-0.33485	-0.715631	-0.27482	-1.0209	-0.996388	-0.236529	-0.320521	-0.575108	-0.562479	-0.936522	-0.515427	-1.47328	0.055598	0.170338	-0.204577	-0.402255	0.728165	-0.394934	1													-1					1	1	Both	2
cold_ip.2	chr2	209835613	209836413	chr2:209835613-209836413	5		1.0167	-1.02473	-1.7867	0.0706692	-1.18606	-0.645851	-0.363172	-0.227719	-0.709838	-0.767224	-0.27948	-0.972188	-0.727282	-1.30698	-0.549355	-1.40342	-1.04092	-0.423201	-0.952263	0.0706692	-0.946024			1																0	1	Hyper	1
uv_ip.3	chr1	278131595	278132195	chr1:278131595-278132195	4		1.0825	-1.52151	-1.12597	-0.631669	-1.08032	-1.7332	-0.843795	-0.818955	-0.675615	-0.806869	-0.313694	-1.17363	-0.11619	-1.29199	-1.53698	-1.15116	-0.663213	-1.09494	-1.45399	-0.11619	-1.19871												1							0	1	Hyper	1
gc_ip	chr8	142842524	142843524	chr8:142842524-142843524	6		0.929	-0.573511	-0.52694	-0.341145	-0.938975	-1.05981	-1.47492	-0.994709	-0.649178	-0.668284	-1.86699	-0.587769	-0.897593	-1.02677	-0.893712	-0.930894	0.181469	-0.569698	-1.24531	0.181469	-0.747486										-1									1	0	Hypo	1
cold_ip.2	chr9	138242667	138244353	chr9:138242667-138244353	10		1.0512	-1.62863	-1.95833	-0.250115	-1.22011	-1.04922	-0.915174	-0.968153	-1.35988	-1.04434	-0.757788	-0.656114	-1.11626	-1.35305	-1.50388	-1.73523	-1.42855	-0.519062	-1.26822	-0.250115	-1.30133			1																0	1	Hyper	1
cold_ip.2	chr1	199106941	199107541	chr1:199106941-199107541	4		1.095	-1.05806	-1.34057	0.218675	-0.919876	-0.631284	-0.516089	-0.502219	-0.937775	-0.572637	-0.79066	-0.351457	-0.904773	-0.744702	-1.74139	-1.45537	-0.937801	0.0457518	-0.424204	0.218675	-0.876286			1																0	1	Hyper	1
cold_ip.2	chr2	167842607	167843407	chr2:167842607-167843407	5		1.0526	0.102552	-0.87467	0.618269	-0.68149	-0.580506	0.225113	-0.178129	-0.527377	-0.422535	-0.0841874	0.23023	0.0367204	-0.423392	0.095421	-0.611148	-0.837587	0.0389788	-0.86796	0.618269	-0.434281			1																0	1	Hyper	1
gh_ip.1	chr4	60810261	60811061	chr4:60810261-60811061	5		1.3509	-1.58944	-0.939549	-1.45319	-1.40704	-2.07781	-1.43092	-1.03841	-1.52931	-1.74513	-1.434	-1.23139	-1.74846	-1.04771	0.0373819	-1.81715	-1.7529	-1.6895	-1.61093	0.0373819	-1.31347														1					0	1	Hyper	1
cold_ip.2	chr4	10032745	10034745	chr4:10032745-10034745	11		1.0458	-0.802268	-0.664887	0.577253	-0.703268	-0.389335	-0.344418	-0.22056	-0.297017	-0.376608	-0.1854	-0.206149	-0.59159	-0.203284	-0.764996	-0.643969	-0.673184	0.136957	-0.662943	0.577253	-0.46857			1																0	1	Hyper	1
cold_ip.2	chr3	188541363	188542563	chr3:188541363-188542563	7		1.0707	-1.04391	-1.62868	-0.120419	-0.981232	-1.23251	-0.984101	-1.05886	-1.22781	-0.850476	-1.15748	-0.700719	-1.12079	-1.21163	-1.19972	-1.44655	-1.5138	-0.458392	-1.31642	-0.120419	-1.19108			1																0	1	Hyper	1
uv_ip.1	chr2	21274595	21276395	chr2:21274595-21276395	10		1.3868	-1.66705	-1.80386	-1.33995	-1.54457	-1.54444	-1.63311	-1.84872	-1.83574	-1.344	-0.243663	-1.45302	-1.61957	-1.76077	-1.32494	-1.78541	-1.72253	-1.4575	-1.73192	-0.243663	-1.63051										1									0	1	Hyper	1
cold_ip.2	chr5	89154589	89156589	chr5:89154589-89156589	11		1.1398	-0.302043	-0.765536	0.702139	-0.569881	-0.39776	-0.14221	-0.262651	-0.487479	-0.166674	-0.276095	0.143524	-0.527854	-0.499538	-0.72939	-0.770282	-0.721184	0.358095	-0.263387	0.702139	-0.437614			1																0	1	Hyper	1
hot_ip.1	chr7	121350972	121351572	chr7:121350972-121351572	4		1.1578	-0.807684	-0.390115	0.0248618	-0.0930479	-0.492946	-0.204408	0.81282	-0.35395	-0.234024	0.364119	-0.251412	0.0230164	-0.0174357	0.0400089	-0.396873	-0.428505	-0.467258	-0.799995	0.81282	-0.34501							1												0	1	Hyper	1
uv_ip.1	chr9	150890075	150890915	chr9:150890075-150890915	6		1.3562	-1.80615	-1.87057	-1.80809	-1.33318	-2.05516	-1.47826	-1.22764	-1.99936	-1.82512	-0.371063	-1.68669	-2.20751	-1.829	-1.51764	-1.69732	-1.99435	-1.95671	-1.36876	-0.371063	-1.7273										1									0	1	Hyper	1
hot_ip.1	chr1	12153004	12153604	chr1:12153004-12153604	4		-1.0078	0.641316	-0.368572	-0.527473	-0.535663	-0.135778	-0.382627	-1.33746	-0.0739434	-0.296006	-0.640942	0.0568232	-1.06879	-0.431341	-0.871872	-0.17486	0.0521892	-0.208967	-0.343116	-1.33746	-0.329661							-1												1	0	Hypo	1
uv_ip.1	chr9	114922294	114923470	chr9:114922294-114923470	8		1.0225	-0.998742	-1.14014	-1.14559	-1.45488	-1.34304	-0.931509	-0.967822	-1.08938	-0.578954	-0.0120754	-0.996646	-0.584634	-0.892171	-1.10287	-0.934868	-0.841007	-1.28652	-1.1499	-0.0120754	-1.03456										1									0	1	Hyper	1
uv_ip.1	chr4	193150560	193151360	chr4:193150560-193151360	5		1.05	-0.213167	-0.102487	-0.290602	0.0257205	-0.458235	-0.0713026	-0.267826	-0.226561	-0.504738	0.772344	-0.147962	-0.155907	-0.47012	-0.18726	-0.033572	0.0119115	-0.318538	-0.668466	0.772344	-0.277674										1									0	1	Hyper	1
cold_ip.2	chr1	193250545	193251345	chr1:193250545-193251345	5		1.1075	-0.517353	-0.770179	0.628558	-0.879448	-0.187407	0.115749	-0.155054	-0.331232	-0.175421	-0.017722	0.322498	-0.197323	-0.439219	-0.623317	-1.09935	-0.738587	0.241663	-0.215094	0.628558	-0.478983			1																0	1	Hyper	1
gc_ip	chr4	22526041	22527041	chr4:22526041-22527041	6		1.0293	-0.0612356	-0.516164	-0.244983	-0.491666	-0.34219	-0.356979	-0.347752	0.322865	-0.0598055	-0.277493	-0.0535692	-0.392227	-0.247077	-0.464705	-0.452924	0.859116	-0.188096	-0.527221	0.859116	-0.170151																1			0	1	Hyper	1
cold_ip.2	chr4	174915537	174916537	chr4:174915537-174916537	5		1.1418	0.136149	-0.70841	0.651995	-0.959669	-0.0341153	-0.412966	-0.407075	-0.468232	-0.104109	0.180918	-0.483012	-0.867379	-0.338625	-1.05343	-1.04011	-0.684051	0.526889	-0.349729	0.651995	-0.489843			1														1		0	2	Hyper	2
uv_ip.1	chr5	19437673	19438273	chr5:19437673-19438273	4		-1.357	0.589513	0.503302	-0.429443	-0.068898	-0.0652971	0.000647998	0.0463501	0.449088	0.0983037	-0.96721	0.381842	0.195358	0.688084	0.0540502	-0.0194441	0.810695	0.439151	0.36637	-0.96721	0.389818										-1									1	0	Hypo	1
gh_ip.1	chr7	143191496	143194839	chr7:143191496-143194839	17		1.0389	-1.62053	-1.44339	-1.32956	-1.49554	-1.61924	-1.2704	-1.26264	-1.4479	-1.59981	-1.19723	-1.42943	-1.46834	-1.44581	-0.364108	-1.7724	-1.73976	-1.77698	-1.31917	-0.364108	-1.40304														1					0	1	Hyper	1
gh_ip.1	chr1	22644997	22650797	chr1:22644997-22650797	30		1.1006	-1.93097	-1.49606	-1.26679	-1.23596	-1.6583	-1.0567	-1.15779	-1.87412	-1.61507	-0.827813	-1.42607	-1.35524	-1.3582	-0.382798	-2.07016	-2.44798	-1.50033	-1.14108	-0.382798	-1.48343														1					0	1	Hyper	1
uv_ip.1	chr1	4021589	4022789	chr1:4021589-4022789	6		1.3804	-2.47199	-1.56182	-1.99133	-2.02808	-1.65426	-1.58059	-1.84551	-2.11417	-1.60314	-0.288616	-1.95729	-1.95837	-1.76079	-0.670186	-2.04168	-1.91542	-1.9978	-1.62798	-0.288616	-1.66898										1									0	1	Hyper	1
uv_ip.3	chr2	164187790	164188390	chr2:164187790-164188390	4		1.0004	-1.48155	-1.71586	-0.583667	-1.60269	-1.69913	-1.29218	-0.888663	-0.843455	-1.36337	-1.62959	-1.05897	-0.340863	-1.07644	-1.21592	-1.50268	-1.18797	-1.15268	-1.91212	-0.340863	-1.3413												1							0	1	Hyper	1
cold_ip.2	chr9	311326	312502	chr9:311326-312502	8		1.0858	-1.21302	-1.56435	-0.0937718	-1.35819	-1.1624	-0.780719	-0.927723	-1.10825	-0.704511	-0.326167	-0.734414	-0.789052	-1.59361	-0.509746	-1.26076	-1.53901	-0.501666	-1.67268	-0.0937718	-1.17958			1																0	1	Hyper	1
cold_ip.2	chr3	45035146	45035746	chr3:45035146-45035746	4		1.5277	-1.15058	-1.93471	0.436658	-1.61429	-0.199693	-0.492122	-0.399569	-0.874708	-1.01481	-1.62328	-0.12728	-1.47213	-1.12782	-1.70642	-2.30594	-1.20446	0.109129	-0.310986	0.436658	-1.09108			1												-1		1		1	2	Both	3
uv_ip.1	chr9	20977236	20977908	chr9:20977236-20977908	4		-1.1543	-0.20571	-0.476359	-0.282051	-0.866155	-0.638349	-0.71118	-0.50889	-0.286176	-0.252434	-1.51629	-0.390181	-0.553585	-0.485227	-0.494902	-0.352222	0.0160261	-0.18851	-0.667211	-1.51629	-0.362008										-1									1	0	Hypo	1
gh_ip.2	chr4	184783049	184784049	chr4:184783049-184784049	6		-1.0351	0.810347	0.72798	1.157	0.324375	1.05049	0.626504	0.438405	0.899547	0.782629	0.119414	0.995937	0.0553115	1.0814	0.146165	-0.351705	0.380593	1.5765	1.26726	-0.351705	0.683369															-1				1	0	Hypo	1
cold_ip.2	chr4	196821357	196822157	chr4:196821357-196822157	5		1.0125	-0.713357	-0.588781	0.737974	-0.641151	0.197688	-0.361971	-0.5487	-0.0858565	0.275304	-0.496215	0.209162	-0.615193	-0.0749322	-0.75392	-0.590104	-0.603391	0.483189	-0.108294	0.737974	-0.274575			1																0	1	Hyper	1
uv_ip.3	chr5	214534453	214535253	chr5:214534453-214535253	5		1.182	-1.01459	-0.140171	0.325142	-0.549475	-0.0315237	-0.221474	-0.258384	-0.94443	0.205629	-0.490175	-0.706494	0.789087	0.0701861	-0.693813	-0.203555	-1.02417	-0.0866984	-0.419223	0.789087	-0.392879												1							0	1	Hyper	1
cold_ip.2	chr1	33831731	33832331	chr1:33831731-33832331	4		0.9296	-0.333289	-0.958081	-0.0523142	-1.29285	-0.559557	-0.559496	0.209904	-0.716368	-0.572929	-0.663221	-0.778812	-0.52648	-0.951351	-0.765716	-1.13736	-1.4708	-0.453605	-1.11278	-0.0523142	-0.981936							1												0	1	Hyper	1
uv_ip.3	chr2	13879396	13879996	chr2:13879396-13879996	4		1.1879	-1.29665	-0.720058	-0.0148045	-1.04376	-0.261822	-1.1913	-0.869735	-1.1743	-0.856543	-1.21884	-0.657808	0.31199	-0.833359	-1.6813	-0.236613	-1.0178	-0.40299	-1.08367	0.31199	-0.875955												1							0	1	Hyper	1
cold_ip.2	chr5	147625361	147625961	chr5:147625361-147625961	4		1.2667	-1.5618	-1.78238	-0.28927	-1.61847	-1.41429	-1.07458	-1.28509	-1.66055	-0.626157	-0.192782	-1.67787	-1.29981	-1.13944	-1.36794	-1.9482	-1.49258	-1.08902	-2.29848	-0.28927	-1.55594			1							1									0	2	Hyper	2
uv_ip.3	chr5	168223009	168223609	chr5:168223009-168223609	4		1.2273	-1.49118	-1.20714	-0.99342	-1.34019	-1.57683	-0.820559	-1.36914	-1.01732	-1.62861	-0.666562	-1.46595	-0.11847	-0.925212	-2.15223	-1.58917	-0.593991	-1.48227	-1.33151	-0.11847	-1.34573												1							0	1	Hyper	1
cold_ip.2	chr7	118305527	118306327	chr7:118305527-118306327	5		1.705	-1.47078	-2.00824	-0.173038	-2.0841	-1.26048	-1.37542	-1.301	-1.61914	-1.70397	-0.484358	-1.23209	-1.68	-1.97959	-1.80386	-2.12012	-2.07154	-0.707704	-2.58532	-0.173038	-1.87802			1							1							1		0	3	Hyper	3
gh_ip.2	chr8	167471025	167471625	chr8:167471025-167471625	4		-1.6128	0.628339	0.123321	1.01257	-0.0116704	0.728847	0.535745	0.900872	-0.00969655	0.619183	0.552855	0.35861	-0.322812	0.867878	0.0845888	-1.26185	-0.134516	1.35869	1.19107	-1.26185	0.350976															-1		1		1	1	Both	2
uv_ip.3	chr7	175209283	175210083	chr7:175209283-175210083	5		-1.0976	0.0114641	-0.91066	-0.405702	-1.05444	-0.0700515	-0.675362	-0.55557	-0.499053	-0.312495	-0.260889	-0.699188	-1.34552	-0.33919	-0.620508	-0.807268	0.00663552	0.204101	0.0687772	-1.34552	-0.247909												-1							1	0	Hypo	1
cold_ip.1	chr3	147938253	147938853	chr3:147938253-147938853	4		-1.0762	0.878996	-0.60444	0.52707	0.15545	0.304291	-0.25758	0.0132054	1.28494	0.177259	-0.0299023	0.644018	0.200135	0.339564	-0.123513	0.113614	1.39579	1.02315	0.0816604	-0.60444	0.47171		-1																	1	0	Hypo	1
cold_ip.2	chr1	199491386	199492986	chr1:199491386-199492986	9		1.0114	-0.154811	-1.29953	0.597912	-0.993083	-0.0658297	-0.309106	-0.579811	-0.494144	-0.325869	-0.721935	-0.189506	-0.866138	-0.560092	-0.944452	-0.183583	-0.845765	0.49703	-0.443971	0.597912	-0.413472			1																0	1	Hyper	1
hot_ip.1	chr9	12796903	12797407	chr9:12796903-12797407	4		1.0707	-0.473341	-1.16331	-0.0651561	-0.485784	-1.16317	-0.55872	0.280625	-0.95314	-0.164724	-0.264553	-0.647024	0.123382	-0.845927	-0.603614	-0.723622	-0.956537	-0.488864	-1.12196	0.280625	-0.790087							1												0	1	Hyper	1
uv_ip.1	chr1	273229748	273231148	chr1:273229748-273231148	8		1.2271	-1.25461	-1.14574	-1.07937	-1.06457	-1.14843	-1.15714	-0.645874	-1.3119	-0.983554	0.00439717	-1.03385	-1.4003	-1.10077	-0.86857	-1.3827	-1.51137	-1.27628	-1.19647	0.00439717	-1.22269										1									0	1	Hyper	1
cold_ip.2	chr2	236234493	236235093	chr2:236234493-236235093	4		1.0566	-0.0368563	-0.741978	0.989546	0.131394	0.197375	0.250359	0.175254	-0.219325	0.131982	-0.329421	0.50325	-0.264834	-0.0207501	-0.379489	-0.304083	-0.543274	0.68181	0.163756	0.989546	-0.067005			1																0	1	Hyper	1
gh_ip.1	chr2	236236293	236237893	chr2:236236293-236237893	9		1.3381	-1.81336	-1.77083	-1.78868	-1.89047	-1.86878	-1.35082	-1.43294	-2.07132	-1.65056	-1.11342	-1.47901	-1.71423	-1.71676	-0.274071	-2.12486	-1.96913	-2.00397	-1.58449	-0.274071	-1.61221														1					0	1	Hyper	1
uv_ip.1	chr9	15360949	15361957	chr9:15360949-15361957	7		1.3028	-1.94673	-1.62048	-0.799728	-1.31223	-1.51711	-1.19799	-1.23765	-1.65623	-1.59222	-0.106628	-0.962935	-0.991251	-1.29448	-1.27011	-1.69378	-2.01425	-0.940519	-1.24349	-0.106628	-1.40944										1									0	1	Hyper	1
cold_ip.2	chr2	9352824	9353424	chr2:9352824-9353424	4		1.1551	-0.386645	-0.350534	0.46423	-0.844127	-0.0161979	-0.531429	-0.633611	-0.617686	-0.269404	-0.291041	-0.867841	0.128099	-0.797967	-1.03256	-0.818371	-0.602754	0.103878	-0.99754	0.46423	-0.690885			1																0	1	Hyper	1
uv_ip.1	chr1	17322700	17323900	chr1:17322700-17323900	7		1.221	-1.70766	-0.661652	-1.23963	-1.0998	-1.44987	-1.1208	-1.19065	-1.37308	-0.851134	0.138473	-1.0929	-1.12197	-0.813397	-0.35138	-1.42798	-1.34468	-1.27814	-1.27936	0.138473	-1.08249										1									0	1	Hyper	1
cold_ip.2	chr3	195748599	195749599	chr3:195748599-195749599	6		1.1026	-0.336153	-1.20429	0.385881	-1.0134	-0.287016	-0.411005	-0.507481	-0.289589	-0.351274	-0.894977	-0.523242	-0.235377	-0.741508	-0.955805	-1.05786	-0.663694	-0.0734233	-0.8081	0.385881	-0.716732			1																0	1	Hyper	1
cold_ip.2	chr1	4995467	4996667	chr1:4995467-4996667	7		1.0087	-0.516458	-0.760641	0.429358	-0.859105	-0.227799	-0.638201	-0.589414	-0.573466	-0.186484	-0.709593	-0.303964	-0.793834	-0.429703	-1.01406	-1.11253	-0.843951	0.171077	-0.246797	0.429358	-0.579328			1																0	1	Hyper	1
gh_ip.2	chr9	150981743	150982416	chr9:150981743-150982416	5		-1.2097	-0.0733534	-0.160662	0.013684	-0.387054	0.042146	0.0015105	0.121575	0.0200253	0.0822545	-0.657931	0.137227	-0.141714	0.265957	0.11555	-1.3599	-0.516776	0.133919	0.460091	-1.3599	-0.150193															-1				1	0	Hypo	1
gc_ip.2	chr9	146341249	146341753	chr9:146341249-146341753	4		1.5056	0.243311	-0.234733	0.382677	-0.783504	0.386298	-0.00929282	-0.0199056	-0.118182	0.259222	-0.698304	0.0151505	-1.13139	0.126657	-1.04929	-1.33373	-0.482774	0.860607	1.431	1.431	-0.0745872												-1			-1			1	2	1	Both	3
cold_ip.2	chr5	49835308	49836108	chr5:49835308-49836108	5		1.2323	-0.402671	-0.980843	0.845877	-0.993064	0.174801	-0.0274896	-0.365055	-0.644278	0.0579514	-0.87012	-0.294167	-0.999819	-0.436318	-0.50653	-1.09062	-0.835128	0.558591	-0.00839555	0.845877	-0.386401			1																0	1	Hyper	1
gh_ip.2	chr4	239940316	239940916	chr4:239940316-239940916	4		-1.8776	1.47309	0.973241	1.88187	0.16287	2.07748	1.27747	1.50776	1.54023	1.80929	0.999922	0.794785	0.374888	1.26423	0.723221	-0.572353	1.58797	2.50183	2.32685	-0.572353	1.30529				-1											-1		1	1	2	2	Both	4
uv_ip.1	chr5	164862938	164863538	chr5:164862938-164863538	4		1.2601	-0.652674	-0.392609	-0.195061	-1.23051	-1.12976	-0.777013	-0.656128	-0.695552	-0.571171	0.327732	-0.555427	-0.452972	-0.630028	-0.755096	-1.0416	-1.27303	-0.558283	-1.33642	0.327732	-0.93241										1									0	1	Hyper	1
cold_ip.2	chr8	26103452	26104252	chr8:26103452-26104252	5		1.2184	-1.11406	-2.41315	-0.0839825	-1.91572	-0.788113	-1.13564	-1.11491	-1.66922	-1.13115	-1.74731	-1.16258	-2.00815	-1.8243	-1.50525	-1.81207	-1.44086	-0.228602	-1.00299	-0.0839825	-1.30235		-1	1														1		1	2	Both	3
cold_ip.2	chr1	217279792	217280392	chr1:217279792-217280392	4		1.2518	-0.696527	-0.834478	0.668866	-1.39791	0.219867	-0.221923	-0.408699	-0.53654	-0.1523	-0.534585	-0.00479426	-0.881286	-0.576605	-1.30606	-1.52987	-1.01444	0.858543	0.0708258	0.668866	-0.582934			1														1		0	2	Hyper	2
uv_ip.1	chr1	288393975	288394775	chr1:288393975-288394775	5		1.656	-2.16673	-1.1027	-1.34936	-2.10579	-2.24333	-1.7666	-1.66118	-1.27983	-1.66748	-0.137608	-2.33843	-1.34815	-2.16324	-1.32848	-2.30694	-1.92501	-1.29164	-1.74656	-0.137608	-1.79365										1									0	1	Hyper	1
cold_ip.2	chr1	8352087	8352687	chr1:8352087-8352687	4		1.4063	-1.05703	-1.82508	0.0400305	-1.96591	-0.548899	-0.893796	-1.07666	-1.04003	-1.07059	-0.549746	-1.00196	-1.55465	-1.74049	-1.98099	-1.90987	-1.46246	-0.035655	-1.06838	0.0400305	-1.36631			1														1		0	2	Hyper	2
gh_ip.1	chr7	167502064	167502664	chr7:167502064-167502664	4		1.202	-1.84595	-1.57784	-1.06423	-1.85607	-1.7728	-0.934901	-1.10157	-1.13904	-1.00811	-0.673766	-1.34064	-1.485	-0.88511	-0.0370254	-1.7812	-1.50397	-1.51202	-1.71497	-0.0370254	-1.23905														1					0	1	Hyper	1
cold_ip.2	chr7	156668212	156669412	chr7:156668212-156669412	7		1.1026	-0.224387	-0.232401	1.01287	-0.100103	0.161746	0.000482833	0.0270651	-0.0913857	0.176783	-0.00382289	0.126751	-0.0652183	-0.115287	-0.0642161	-0.274636	-0.672389	0.705788	-0.117385	1.01287	-0.0896876			1																0	1	Hyper	1
gh_ip.1	chr1	10544120	10544720	chr1:10544120-10544720	4		1.4966	-1.59159	-1.07664	-1.60489	-1.71113	-1.67128	-1.16197	-0.239541	-1.18372	-1.17125	-0.689366	-0.977199	-0.730064	-1.50296	0.304357	-1.52042	-1.18887	-1.60235	-1.64304	0.304357	-1.19221														1					0	1	Hyper	1
cold_ip.2	chr5	194560139	194560739	chr5:194560139-194560739	4		1.209	-1.42673	-1.09146	0.0942992	-1.27287	-0.75354	-0.746546	-0.88707	-0.930058	-0.526731	-1.47054	-0.59728	-1.15438	-1.00522	-1.42576	-1.90717	-1.57373	-0.269847	-0.50669	0.0942992	-1.11474			1																0	1	Hyper	1
uv_ip.1	chr3	213547374	213547974	chr3:213547374-213547974	4		1.4554	-1.85792	-2.13207	-1.66995	-1.07197	-1.85307	-1.24622	-1.05828	-1.37675	-1.74054	-0.2	-1.10654	-1.55262	-1.63462	-1.50426	-1.72589	-1.6564	-1.65143	-1.75952	-0.2	-1.65535										1									0	1	Hyper	1
uv_ip.1	chr6	122034770	122035370	chr6:122034770-122035370	4		1.4703	-1.27055	-1.04907	-1.09472	-1.07444	-1.10821	-0.616016	-0.78251	-0.946416	-0.880174	0.528973	-1.05696	-0.675019	-1.03708	-0.435946	-1.11037	-1.08369	-1.30371	-0.676881	0.528973	-0.94128										1									0	1	Hyper	1
uv_ip.1	chr1	269123735	269125135	chr1:269123735-269125135	6		1.5928	-1.82119	-1.7265	-0.737989	-0.985357	-1.62195	-0.913427	-0.914478	-1.4236	-0.98649	0.269571	-0.816527	-0.711068	-0.818476	-1.19532	-1.68567	-1.51672	-1.13209	-1.59126	0.269571	-1.32326										1									0	1	Hyper	1
cold_ip.2	chr6	154310463	154313798	chr6:154310463-154313798	8		1.0539	-0.384729	-0.389993	0.629188	-1.00167	0.184155	-0.0928887	-0.427823	-0.199286	-0.219101	-0.213391	-0.280113	-0.561872	-0.477919	-0.239339	-1.17864	-0.605997	0.233529	-0.280105	0.629188	-0.424746			1																0	1	Hyper	1
uv_ip.1	chr6	14789673	14790473	chr6:14789673-14790473	5		-1.0987	-0.542651	-0.73937	-0.610702	-0.879473	-0.610177	-0.588725	-0.546604	-0.418949	-0.626296	-1.56229	-0.442532	-0.808053	-0.297546	-0.519831	-0.408362	-0.401518	-0.717283	-0.437147	-1.56229	-0.463615										-1									1	0	Hypo	1
uv_ip.1	chr10	142401987	142403187	chr10:142401987-142403187	7		1.3998	-1.00633	-1.33814	-0.467912	-1.50572	-1.5187	-0.51983	-0.735711	-0.769077	-0.893962	0.169654	-1.06483	-0.893159	-1.07691	-0.880838	-1.75121	-0.891609	-1.03992	-1.74058	0.169654	-1.23018										1									0	1	Hyper	1
hot_ip.2	chr7	174340329	174341129	chr7:174340329-174341129	5		-1.0772	1.73966	1.67564	0.656857	1.37848	1.24513	0.48205	0.810894	-0.0184227	0.98348	1.92299	0.87784	0.778998	1.62983	0.958959	1.1883	0.726409	0.611597	1.23767	-0.0184227	1.05879								-1											1	0	Hypo	1
gh_ip.1	chr10	85582548	85583548	chr10:85582548-85583548	6		-1.0718	0.179131	-0.551652	-0.190925	-0.796114	-0.177079	-0.426519	-0.73506	-0.0724293	-0.397119	-0.254233	-0.465018	-0.602985	-0.405229	-1.24679	-0.18447	0.627083	0.221002	-0.0616959	-1.24679	-0.175016														-1					1	0	Hypo	1
uv_ip.1	chr9	27984259	27985099	chr9:27984259-27985099	6		1.0983	-0.944394	-0.765215	0.0296582	-0.716282	-0.595896	-0.264205	-0.487193	-0.863654	-0.320184	0.379991	-0.23349	-0.485003	-0.993428	-0.571834	-0.59374	-1.02206	-0.301581	-0.82743	0.379991	-0.718345										1									0	1	Hyper	1
uv_ip.1	chr2	9552670	9553270	chr2:9552670-9553270	4		1.245	-1.07931	-1.58875	-1.2741	-1.22329	-1.75754	-1.09136	-0.960627	-1.07855	-1.34536	-0.210351	-1.87206	-1.20725	-1.47477	-0.828141	-1.9863	-1.73598	-1.64277	-1.06431	-0.210351	-1.45538										1									0	1	Hyper	1
uv_ip.1	chr5	110011543	110012543	chr5:110011543-110012543	5		0.9964	-1.46513	-0.694418	0.248842	-1.48908	-0.670816	-0.561282	-0.671298	-1.00142	-0.343085	0.230293	-0.737737	-1.10121	-0.735707	-0.842447	-1.13004	-1.2693	0.0342447	-0.653133	0.230293	-0.766064			1																0	1	Hyper	1
cold_ip.2	chr9	24475377	24476059	chr9:24475377-24476059	5		1.3449	-0.590797	-1.53994	0.479297	-1.10086	-1.37793	-0.262058	-0.387109	-0.913402	-0.951165	-0.492649	-0.699068	-0.48039	-1.09411	-0.270572	-1.20928	-1.30343	-0.130324	-1.1858	0.479297	-0.865587			1																0	1	Hyper	1
cold_ip.2	chr10	19069609	19070609	chr10:19069609-19070609	6		1.0349	-0.522201	-0.318409	0.511932	-0.608564	-0.345715	-0.257158	-0.380905	-0.453384	-0.190034	-0.553995	-0.308986	-0.572594	-0.24801	-0.787778	-0.479232	-0.961569	0.0531861	-0.714583	0.511932	-0.522998			1																0	1	Hyper	1
cold_ip.2	chr2	224146201	224147201	chr2:224146201-224147201	6		1.0164	-0.296781	-0.210375	0.856999	-0.487123	0.625243	0.0723204	0.11547	0.0871383	0.194284	-0.144212	0.063873	-0.143466	0.0390957	-0.648486	-0.919401	-0.507071	0.742745	0.336803	0.856999	-0.159386			1																0	1	Hyper	1
uv_ip.1	chr7	166856136	166857336	chr7:166856136-166857336	7		1.3115	-2.06487	-1.76401	-1.04849	-1.27512	-1.98884	-1.21936	-1.53331	-1.57459	-1.3262	-0.208971	-1.4139	-1.13965	-1.21923	-0.900416	-1.98937	-1.89789	-1.54323	-1.5724	-0.208971	-1.52042										1									0	1	Hyper	1
cold_ip.2	chr3	199624362	199625162	chr3:199624362-199625162	5		1.1731	-1.08828	-0.500593	0.14034	-1.17711	-0.731235	-1.45143	-1.46447	-0.674342	-0.808276	-0.963018	-1.01938	-0.947829	-1.46966	-1.2712	-1.0285	-0.851142	-0.225371	-1.35059	0.14034	-1.03274			1																0	1	Hyper	1
uv_ip	chr3	183489492	183490092	chr3:183489492-183490092	4		1.037	-0.172361	-1.16729	-0.0312385	-0.511598	-0.812117	-0.345207	0.021126	-0.484327	0.411169	0.302858	-0.358573	0.0138243	-0.204396	-0.894023	-0.753394	-0.846248	-0.231465	-0.825622	0.411169	-0.625858									1										0	1	Hyper	1
hot_ip.1	chr6	158121269	158121869	chr6:158121269-158121869	4		1.1631	-1.09543	-1.12781	-0.78979	-0.984794	-1.31733	-0.993991	0.22874	-1.40334	-1.3316	-0.213475	-1.24306	-0.74051	-1.15838	-0.21313	-1.02118	-1.15603	-1.00402	-1.05352	0.22874	-0.934377							1												0	1	Hyper	1
cold_ip.2	chr3	174827497	174828097	chr3:174827497-174828097	4		1.0709	-0.782567	-1.73406	0.170932	-1.56855	-0.425947	-0.542018	-0.4984	-0.729002	-0.368807	-0.722054	-0.745708	-1.37339	-0.567471	-1.19079	-2.02194	-1.13929	-0.0836038	-0.396747	0.170932	-0.899974			1												-1				1	1	Both	2
gh_ip.1	chr4	3757045	3757845	chr4:3757045-3757845	5		1.337	-1.74045	-1.43556	-1.37613	-1.74664	-2.0904	-1.26322	-0.799726	-1.91423	-1.80081	-1.13164	-1.51809	-1.3824	-1.52326	-0.128695	-1.90622	-2.22074	-1.57648	-1.43873	-0.128695	-1.46569														1					0	1	Hyper	1
uv_ip.1	chr5	66431854	66432454	chr5:66431854-66432454	4		1.5019	-1.68258	-1.8007	-1.75199	-1.93086	-1.9141	-1.83748	-1.27063	-2.08044	-1.65098	-0.233968	-1.63766	-1.56687	-1.84558	-1.233	-1.52629	-2.01186	-1.9249	-1.87333	-0.233968	-1.73582										1									0	1	Hyper	1
uv_ip.3	chr7	143109701	143110301	chr7:143109701-143110301	4		1.0358	-1.36909	-0.849727	-0.472342	-1.0838	-0.665629	-1.01474	-0.410432	-0.748529	-0.723628	-0.785388	-0.896173	0.229197	-0.640544	-0.993544	-0.825982	-1.33034	-0.300534	-0.748637	0.229197	-0.806597												1							0	1	Hyper	1
gh_ip.1	chr7	166127939	166130739	chr7:166127939-166130739	14		1.0329	-1.54192	-1.54392	-1.53613	-1.34363	-1.77266	-1.33047	-1.18051	-1.70625	-1.53404	-1.01691	-1.69474	-1.28859	-1.50567	-0.406152	-1.73893	-1.89908	-1.73191	-1.35255	-0.406152	-1.43905														1					0	1	Hyper	1
uv_ip.1	chr8	132520232	132521232	chr8:132520232-132521232	6		1.427	-1.4862	-0.938112	-0.468662	-1.1198	-1.36141	-0.768568	-0.708442	-1.1833	-0.773824	0.429412	-0.933704	-1.042	-0.781197	-0.585273	-1.13131	-1.56322	-0.740251	-1.18406	0.429412	-0.997552										1									0	1	Hyper	1
uv_ip.1	chr4	133820071	133821071	chr4:133820071-133821071	6		1.0442	-0.996327	-1.07124	-0.704314	-0.891701	-0.942634	-0.745473	-0.737747	-1.15299	-0.552892	0.0739891	-0.849345	-0.639782	-0.443316	-0.72605	-1.05869	-1.04374	-1.00086	-1.54859	0.0739891	-0.970207										1									0	1	Hyper	1
cold_ip.1	chr9	92345669	92346173	chr9:92345669-92346173	4		-1.1788	0.353861	-1.14169	0.69554	-0.225651	0.119983	0.476549	0.456319	0.175149	0.305382	0.0504911	0.472783	-0.0863292	0.195795	-0.0582818	-0.663815	-0.168781	0.442785	0.475193	-1.14169	0.0371492		-1																	1	0	Hypo	1
gc_ip.1	chr9	139705335	139707519	chr9:139705335-139707519	13		0.703	-0.786428	-1.11213	0.414441	-0.417683	-0.341504	-0.19735	-0.456612	-0.676428	-0.270273	-0.456742	-0.290121	-0.694723	-0.781211	-0.792908	-0.844517	-1.05343	0.0751247	-0.370386	0.0751247	-0.627888			1																0	1	Hyper	1
cold_ip.3	chr10	144739388	144741188	chr10:144739388-144741188	9		1.3059	-1.7195	-1.39162	-1.28162	0.0351006	-1.41473	-0.789448	-0.525476	-1.35663	-1.27096	-0.732992	-0.949656	-0.926994	-1.224	-0.662916	-1.53943	-1.99568	-1.42234	-0.78057	0.0351006	-1.27082				1															0	1	Hyper	1
cold_ip.2	chr2	4669770	4672134	chr2:4669770-4672134	12		1.1214	-0.731441	-0.760897	0.541076	-0.984886	-0.215506	-0.0814254	-0.315808	-0.470643	-0.115949	-0.509953	-0.0922159	-0.675824	-0.56947	-1.03056	-1.32583	-0.868576	0.32328	-0.0108427	0.541076	-0.580334			1																0	1	Hyper	1
cold_ip.2	chr3	222820653	222821453	chr3:222820653-222821453	5		1.0427	-0.497373	-0.826671	0.598866	-0.7855	-0.246649	0.0264412	-0.131661	-0.518594	-0.116479	0.391719	-0.549177	-1.0942	-0.19389	-0.657825	-0.785571	-0.500261	0.0604084	-0.585914	0.598866	-0.443842			1																0	1	Hyper	1
gh_ip.1	chr5	2109950	2110550	chr5:2109950-2110550	4		1.7401	-2.12521	-1.26276	-0.377049	-1.8084	-1.00846	-1.18743	-1.38024	-1.70069	-1.21939	0.130527	-0.851586	-1.09619	-1.58351	0.583502	-1.97336	-2.14437	-0.686522	-1.13559	0.583502	-1.15664										1				1					0	2	Hyper	2
cold_ip.2	chr7	160752955	160754355	chr7:160752955-160754355	8		1.1235	-0.698279	-1.54723	0.165963	-0.892899	-0.383978	-0.412299	-0.602393	-0.962951	-0.67061	-1.12352	-1.13007	-0.987675	-1.18396	-0.988897	-1.4688	-1.19855	-0.168947	-0.735944	0.165963	-0.957518			1																0	1	Hyper	1
cold_ip.2	chr8	166105240	166106440	chr8:166105240-166106440	7		1.065	-0.0165961	-0.0757128	0.515223	-1.04903	-0.00987121	-0.439064	-0.232835	-0.679095	0.0564487	-0.533609	-0.104286	-0.266816	-0.24928	-1.04642	-1.14129	-0.85966	0.300915	-0.303149	0.515223	-0.549814			1																0	1	Hyper	1
cold_ip.1	chr5	98937895	98938695	chr5:98937895-98938695	5		1.0709	-1.04421	0.387535	-0.267252	-0.62775	-0.633687	-0.717128	-0.509347	-0.329027	-0.526188	-0.26371	-0.567555	-0.312752	-0.267455	-1.13063	-0.890718	-0.135262	-0.626711	-1.04916	0.387535	-0.683323		1																	0	1	Hyper	1
uv_ip.1	chr5	196277044	196277844	chr5:196277044-196277844	5		1.3451	-1.78783	-1.7161	-1.522	-1.83437	-2.01967	-1.5524	-1.99602	-2.10823	-1.34451	-0.345916	-1.84216	-1.46673	-1.45171	-1.29863	-1.86048	-1.97619	-1.64516	-1.91415	-0.345916	-1.69105										1									0	1	Hyper	1
cold_ip.2	chr9	128122028	128123372	chr9:128122028-128123372	9		1.1887	-1.17159	-1.10499	0.316814	-1.36418	-0.538025	-0.552347	-0.110602	-0.680734	-0.709499	-0.833057	-0.414613	-0.881011	-0.668793	-0.834454	-1.33877	-1.34783	-0.0296706	-1.01199	0.316814	-0.871918			1																0	1	Hyper	1
uv_ip.3	chr5	39882582	39883782	chr5:39882582-39883782	7		1.093	-0.481622	-0.530686	0.0219135	-0.517957	-0.567457	-0.210384	-0.337533	-0.00543328	-0.113749	-0.421453	-0.0102924	0.641964	-0.49265	-0.148819	-0.370151	-0.390748	-0.463778	-0.840212	0.641964	-0.45106												1							0	1	Hyper	1
uv_ip.1	chr6	147512526	147513526	chr6:147512526-147513526	6		1.0017	-0.475384	-0.545394	0.0750561	-0.632267	-0.811038	-0.283511	-0.349331	-0.282137	-0.122873	0.420623	-0.993996	-0.334	-0.380307	-0.187672	-0.858461	-0.69879	-0.545539	-0.815897	0.420623	-0.581111										1									0	1	Hyper	1
cold_ip.1	chr8	131691125	131691725	chr8:131691125-131691725	4		1.0133	-1.08088	-0.0935415	-1.25015	-1.18885	-1.62897	-1.05077	-1.03407	-0.93939	-0.658095	-0.690505	-1.44239	-1.57832	-1.21056	-0.912124	-1.30099	-0.691815	-1.36671	-1.15875	-0.0935415	-1.10683		1																	0	1	Hyper	1
cold_ip.2	chr3	19945496	19946296	chr3:19945496-19946296	5		1.0497	-0.0998887	-1.16415	0.456548	-0.876181	-0.123275	-0.076342	-0.31769	-0.381675	-0.378238	-0.103668	-0.587717	-0.262319	-0.805079	-0.639426	-0.612864	-0.850322	0.110209	-0.761141	0.456548	-0.593104			1																0	1	Hyper	1
gc_ip.1	chr1	276986635	276992035	chr1:276986635-276992035	28		0.7177	-1.21907	-1.39459	-0.0860391	-1.11078	-1.0663	-0.66145	-0.822706	-1.0447	-1.16914	-0.393661	-0.783941	-0.867877	-1.22411	-0.717708	-1.32095	-1.77812	-0.383771	-1.18392	-0.383771	-1.10143			1																0	1	Hyper	1
uv_ip.1	chr9	152257988	152258492	chr9:152257988-152258492	4		1.9673	-1.09316	-0.987551	-0.0749833	-0.305732	-0.807297	-0.142156	-0.699152	-0.754635	0.262183	1.14629	-0.139223	-0.495372	-0.756811	-1.0385	-0.885518	-1.34863	-0.39581	-0.500874	1.14629	-0.821024									1	1									0	2	Hyper	2
hot_ip	chr8	173797971	173798571	chr8:173797971-173798571	4		-1.0326	1.15986	0.779323	0.0939916	0.825829	0.838657	-0.279087	0.141621	0.938306	0.497906	-0.350897	1.01869	0.52038	0.759639	-0.0639035	1.27333	1.09899	0.853415	0.599728	-0.279087	0.753533						-1				-1									2	0	Hypo	2
gc_ip.1	chr8	38807408	38808008	chr8:38807408-38808008	4		0.9693	-0.034318	-0.0260876	0.446661	-0.909959	-0.0996191	-0.157837	-0.280997	-0.380562	-0.112925	-0.780638	-0.171933	-0.565347	-0.0123228	-0.526022	-1.336	-0.521386	0.639958	-0.220305	0.639958	-0.329347															-1				1	0	Hypo	1
cold_ip.2	chr1	62332124	62333324	chr1:62332124-62333324	7		1.261	-1.37792	-1.99484	-0.309191	-1.70903	-1.85865	-0.783442	-0.914743	-1.3016	-1.3201	-0.579955	-1.4399	-1.27764	-1.43038	-1.07328	-1.83626	-2.03703	-0.978796	-2.06543	-0.309191	-1.5702			1																0	1	Hyper	1
uv_ip.1	chr2	175831318	175831918	chr2:175831318-175831918	4		1.3173	-1.25314	-1.076	-0.761018	-1.24259	-1.17299	-1.16722	-1.15512	-1.19289	-0.542637	0.219108	-1.08619	-0.863127	-1.27134	-1.58906	-0.710023	-0.900309	-0.891458	-1.22699	0.219108	-1.0982										1									0	1	Hyper	1
cold_ip.2	chr3	153857689	153858889	chr3:153857689-153858889	7		1.0584	-1.7216	-0.718648	0.0685286	-0.97115	-1.2239	-0.983939	-0.945434	-0.888231	-0.516051	-0.19829	-0.356655	-0.280487	-0.8479	-0.797993	-1.25248	-1.09741	-0.305082	-1.63815	0.0685286	-0.989836			1																0	1	Hyper	1
cold_ip.2	chr8	173078523	173079123	chr8:173078523-173079123	4		1.0804	-1.13431	-2.08623	-0.416526	-1.92175	-1.5458	-1.07542	-1.55737	-1.73272	-1.8527	-1.24836	-1.12569	-1.85407	-1.70461	-1.35111	-1.94752	-1.83696	-0.578195	-1.56329	-0.416526	-1.49695			1																0	1	Hyper	1
uv_ip.1	chr5	186963444	186964244	chr5:186963444-186964244	5		1.6829	-2.42152	-1.28954	-1.13509	-1.8931	-1.95921	-1.19647	-1.22478	-1.48431	-1.58008	0.0748003	-1.19776	-0.985653	-1.74233	-1.07485	-1.43912	-1.7986	-1.41995	-2.17364	0.0748003	-1.60808										1									0	1	Hyper	1
uv_ip.1	chr2	39430616	39431616	chr2:39430616-39431616	6		1.4719	-1.76616	-1.67014	-1.64005	-1.55603	-1.85266	-1.42295	-1.31148	-1.83563	-1.70129	-0.205077	-1.57628	-1.46738	-1.82102	-0.742725	-2.16177	-2.05576	-1.77156	-1.50897	-0.205077	-1.67697										1									0	1	Hyper	1
uv_ip.1	chr4	234467810	234468810	chr4:234467810-234468810	6		-1.0678	-0.031207	0.315479	-0.501967	-0.484908	-0.315046	-0.772651	-0.882172	-0.0774674	-0.146997	-1.37242	-0.295978	-0.743194	-0.269459	-0.868549	-0.0853861	0.259804	-0.420013	-0.444099	-1.37242	-0.304617										-1									1	0	Hypo	1
cold_ip.1	chr6	86334832	86335632	chr6:86334832-86335632	5		-1.4694	-0.893848	-1.84299	-0.593675	-0.335359	-1.03768	-0.532579	-0.46803	-0.726117	-0.331843	0.132814	-0.513192	0.0993108	-0.282769	-0.208955	0.0771796	-0.407283	-0.520885	-0.898878	-1.84299	-0.373599		-1																	1	0	Hypo	1
uv_ip.3	chr5	186840540	186841140	chr5:186840540-186841140	4		1.3388	-1.74384	-0.667948	0.0807109	-1.53747	-1.70603	-0.470478	-0.860522	-1.71036	-0.966687	-0.295346	-0.707864	0.311706	-1.13857	-0.579203	-0.979701	-1.13946	-0.544867	-1.78047	0.311706	-1.02704			1									1							0	2	Hyper	2
uv_ip.1	chr1	52765706	52766906	chr1:52765706-52766906	7		1.2968	-1.56768	-1.56425	-1.5423	-1.37339	-1.42159	-1.14941	-1.60147	-1.54645	-1.15104	-0.144915	-1.4897	-0.906421	-1.55057	-0.781135	-1.62513	-1.66654	-1.58335	-1.44359	-0.144915	-1.44172										1									0	1	Hyper	1
uv_ip	chr5	139232754	139233554	chr5:139232754-139233554	5		1.0878	-1.05981	-0.128817	-0.469848	-1.07755	-1.152	-0.808233	-0.737435	-0.747357	0.135934	-0.231985	-0.948408	-0.69521	-0.743122	-0.88027	-1.01822	-0.864148	-0.929471	-1.27579	0.135934	-0.951838									1										0	1	Hyper	1
uv_ip.1	chr1	276306023	276307223	chr1:276306023-276307223	7		1.6634	-1.98563	-1.31456	-1.37466	-2.11812	-2.10925	-1.56346	-1.92315	-1.3958	-1.69979	-0.140948	-2.12818	-1.48374	-1.47134	-1.3398	-2.19174	-1.84046	-1.73082	-2.25186	-0.140948	-1.80434										1									0	1	Hyper	1
uv_ip.1	chr10	4693034	4693634	chr10:4693034-4693634	4		1.7392	-2.16634	-1.73772	-1.92148	-1.89629	-2.06641	-1.71754	-1.62755	-2.23617	-2.20516	-0.24997	-1.8352	-1.60989	-2.32633	-1.06566	-2.24376	-1.98623	-2.20289	-2.11032	-0.24997	-1.9892										1									0	1	Hyper	1
cold_ip.2	chr4	139982997	139985997	chr4:139982997-139985997	16		1.114	-1.79739	-1.6558	-0.376542	-1.54798	-1.50891	-1.16517	-1.33928	-1.44888	-1.19487	-0.472992	-1.07982	-1.10715	-1.54445	-1.34736	-1.70019	-1.89756	-0.751543	-1.70222	-0.376542	-1.49055			1							1									0	2	Hyper	2
uv_ip.1	chr8	20921004	20921604	chr8:20921004-20921604	4		1.3007	-0.455795	0.100011	-0.27601	-0.831942	-0.67884	-0.760996	-0.520777	-0.359992	0.295146	0.684417	-0.225428	-0.944123	-0.480667	-0.532271	-1.16469	-0.253683	-0.681384	-0.585247	0.684417	-0.616323										1									0	1	Hyper	1
cold_ip.1	chr2	204626900	204627500	chr2:204626900-204627500	4		1.0044	-0.996679	0.221995	-0.927494	-0.486329	-1.08791	-1.10997	-1.45009	-0.643188	-0.857365	-1.29306	-0.93402	-0.73583	-0.212618	-0.380042	-0.846983	-1.12487	-0.920808	-1.20939	0.221995	-0.782451		1																	0	1	Hyper	1
cold_ip.2	chr1	164492845	164493645	chr1:164492845-164493645	5		1.0753	-0.714705	-1.35586	-0.0122546	-1.39662	-0.766906	-0.844475	-0.570284	-0.985425	-0.978135	-0.899495	-1.25831	-0.904616	-1.76881	-1.16631	-0.9689	-0.749732	-0.455833	-1.41578	-0.0122546	-1.08756			1																0	1	Hyper	1
cold_ip	chr5	200672555	200673817	chr5:200672555-200673817	7		1.024	0.324785	-0.575512	-0.513101	-0.698948	-0.493247	-0.327752	-0.420789	-0.845363	-0.618684	-1.62547	-0.524377	-0.770397	-0.637427	-0.84162	-0.592055	-1.03656	-0.404495	-0.683019	0.324785	-0.699196	1																		0	1	Hyper	1
uv_ip.1	chr3	207764810	207765410	chr3:207764810-207765410	4		1.5383	-0.711777	-0.556401	-0.0921756	-0.546058	-0.987644	-0.399895	-0.484016	-0.27283	-0.44779	0.755722	-0.310814	-0.565884	-0.675175	-0.302601	-0.937563	-0.875951	-0.730929	-1.17345	0.755722	-0.782612										1									0	1	Hyper	1
cold_ip.2	chr6	108248377	108249177	chr6:108248377-108249177	5		0.7935	-0.987484	-0.694812	0.174529	-0.72894	-0.0917335	-0.715942	-0.659804	-0.495802	-0.355883	-0.684634	0.114348	-1.08979	-0.407005	-1.34946	-1.34178	-1.20241	0.474903	0.111969	0.174529	-0.618964																	1		0	1	Hyper	1
gh_ip.1	chr9	139695555	139696059	chr9:139695555-139696059	4		-1.3484	0.290823	-0.478078	0.194133	-0.718446	-0.110144	-1.15741	-0.739141	0.416126	-0.202988	-0.595547	-0.08849	-0.96853	-0.133133	-1.52153	-0.261951	0.33186	0.501252	0.0448518	-1.52153	-0.173109														-1					1	0	Hypo	1
cold_ip.2	chr7	151238930	151239530	chr7:151238930-151239530	4		1.0423	-0.958306	-1.21838	-0.157971	-1.54345	-1.38414	-1.17424	-0.955596	-0.597993	-0.51557	-0.907992	-0.551121	-1.34328	-1.29985	-1.64516	-1.20146	-0.825105	-0.585029	-1.64503	-0.157971	-1.20027			1																0	1	Hyper	1
gh_ip.1	chr6	154097035	154097635	chr6:154097035-154097635	4		1.0266	-0.945229	-0.380548	-0.883187	-1.06146	-1.28579	-0.801296	-1.02737	-0.560401	-1.31364	-0.492869	-1.15804	-0.459629	-0.904476	0.117533	-1.62098	-0.635719	-1.12028	-1.29034	0.117533	-0.909044														1					0	1	Hyper	1
uv_ip.1	chr6	143981014	143981614	chr6:143981014-143981614	4		1.456	-1.15897	-0.257806	-0.67399	-0.640983	-0.629108	-0.980185	-0.737695	-0.909485	-0.284568	0.717751	-0.511913	-1.04938	-0.540932	-0.265583	-0.805812	-1.1682	-0.963276	-0.685637	0.717751	-0.73824										1									0	1	Hyper	1
gh_ip.2	chr4	236161696	236162296	chr4:236161696-236162296	4		-1.5883	1.24521	1.3865	1.83823	1.08096	2.06667	1.00479	1.01644	1.02303	1.45337	1.24262	1.97274	0.850489	1.90073	1.23131	-0.266341	1.13744	2.11731	1.81153	-0.266341	1.322															-1				1	0	Hypo	1
cold_ip.2	chr6	163869909	163870909	chr6:163869909-163870909	6		1.2223	-1.19421	-1.37829	-0.0309928	-1.56398	-0.908824	-0.608532	-0.534787	-1.15638	-0.957899	-0.645104	-0.865901	-1.01813	-1.39532	-1.38761	-1.66369	-1.61095	-0.2883	-1.17417	-0.0309928	-1.25334			1																0	1	Hyper	1
cold_ip.2	chr4	181061709	181062509	chr4:181061709-181062509	5		1.0621	0.450255	-0.207033	0.730441	-0.255647	-0.147398	-0.267413	-0.349429	0.0591858	0.177178	-0.743602	-0.0769642	-0.0986756	-0.382262	-0.73252	-0.131919	-0.452092	0.229533	-0.520508	0.730441	-0.331628			1																0	1	Hyper	1
gh_ip.2	chr2	172274873	172275673	chr2:172274873-172275673	5		-1.1594	1.72283	1.60867	1.89135	1.31068	2.14083	1.75709	1.3212	1.71003	1.63135	1.4497	1.53257	1.17405	1.76914	1.16033	0.411457	1.84517	2.20136	2.03753	0.411457	1.57083															-1				1	0	Hypo	1
cold_ip.2	chr5	19911452	19912452	chr5:19911452-19912452	6		1.3534	-0.51896	-1.01579	0.519252	-0.64427	-0.571817	-0.756269	-0.612074	-0.767507	-0.774571	-0.115428	-0.636563	-0.0459604	-0.784858	-0.86925	-0.992753	-0.954016	0.162226	-1.56638	0.519252	-0.834172			1																0	1	Hyper	1
cold_ip.2	chr9	12811126	12811630	chr9:12811126-12811630	4		1.1887	-0.37319	-0.709818	0.415354	-1.09994	-0.224927	-0.707993	-0.609373	-0.905301	-0.300226	-0.443545	-1.12869	-0.967822	-0.927823	-0.759989	-1.00045	-0.959991	-0.0844757	-0.907299	0.415354	-0.773338			1																0	1	Hyper	1
gh_ip.1	chr1	188220577	188221977	chr1:188220577-188221977	8		-1.0521	-0.130442	-0.33602	-0.0165518	-0.179268	0.216993	-0.668198	-0.826719	-0.135274	-0.189069	-0.67958	-0.0934141	-0.729255	-0.418333	-1.20932	0.301103	0.261155	0.197188	-0.0753365	-1.20932	-0.157256														-1					1	0	Hypo	1
cold_ip.1	chr6	153357198	153357798	chr6:153357198-153357798	4		-1.1348	-1.52497	-1.54209	0.227518	-0.710522	-0.979567	-0.315969	-0.499766	-0.316689	-0.566554	-0.52225	-0.0871651	-0.894852	-0.656491	-0.0768498	-1.12417	-0.352198	-0.0800149	-0.154305	-1.54209	-0.407337	-1	-1																	2	0	Hypo	2
uv_ip.1	chr2	19358124	19359133	chr2:19358124-19359133	6		1.3598	-0.88392	-0.666496	-0.638905	-1.2374	-1.55902	-0.971929	-0.909852	-1.16944	-0.921345	0.234908	-0.957793	-0.977177	-1.00424	-0.613217	-1.25177	-1.07102	-0.928051	-1.88087	0.234908	-1.12486										1									0	1	Hyper	1
gh_ip.1	chr10	75809696	75810496	chr10:75809696-75810496	5		0.8454	-0.759103	-0.897143	0.0187965	-1.26533	-1.32303	-0.476356	-0.627478	-0.0292984	-0.297697	-0.277324	-0.800702	-0.56954	-0.901618	0.183267	-0.704857	-0.143374	-0.701542	-1.70465	0.183267	-0.662128																		-1	1	0	Hypo	1
uv_ip.1	chr5	163291608	163292208	chr5:163291608-163292208	4		1.2482	-1.40851	-1.1505	-0.664283	-0.851765	-1.3357	-0.957046	-0.940406	-0.86346	-0.323066	0.249306	-0.867898	-1.07149	-0.848468	-0.532076	-1.39757	-1.26543	-0.821319	-1.12835	0.249306	-0.998867										1									0	1	Hyper	1
uv_ip.1	chr8	133177103	133177703	chr8:133177103-133177703	4		1.6409	-1.35925	-1.97293	-0.426541	-0.957383	-1.71178	-0.673726	-0.787182	-1.30348	-1.18737	0.577398	-1.29355	-0.00291949	-1.10544	-0.155127	-1.45409	-1.19927	-1.09228	-1.37494	0.577398	-1.06352										1		1							0	2	Hyper	2
gc_ip	chr4	170789700	170790300	chr4:170789700-170790300	4		1.1669	-0.344444	-0.454737	0.00908011	-1.15925	0.175753	-1.12665	-1.49598	0.163766	-0.483119	-0.609409	-0.259564	-0.672432	-0.551089	-2.10662	-0.630307	0.463326	-0.209425	-1.1872	0.463326	-0.703553														-1		1			1	1	Both	2
cold_ip.2	chr6	60192760	60193560	chr6:60192760-60193560	5		1.1734	-1.02352	-1.54778	-0.183695	-1.38234	-1.34858	-0.801557	-1.27813	-1.56343	-1.16052	-0.0987868	-1.02702	-1.43027	-1.51527	-1.25257	-1.8159	-1.73336	-0.416777	-1.40867	-0.183695	-1.35709			1							1									0	2	Hyper	2
uv_ip.3	chr7	148852705	148853505	chr7:148852705-148853505	5		1.2884	-1.6674	-1.08714	-0.495093	-1.1052	-1.28376	-1.01771	-0.838395	-0.838562	-0.575205	-1.15245	-0.90425	0.125433	-1.38331	-1.23195	-1.21654	-1.17033	-0.833125	-1.14237	0.125433	-1.16294												1							0	1	Hyper	1
cold_ip.1	chr1	8538642	8539242	chr1:8538642-8539242	4		1.08	-0.803096	0.361196	0.131182	-0.921609	-0.801252	-0.307045	-0.474431	-0.886919	-0.332754	-0.396082	-0.255468	-0.226629	-0.466222	-0.780783	-0.919929	-1.17179	-0.0613102	-0.912684	0.361196	-0.718786		1																	0	1	Hyper	1
cold_ip.2	chr5	206891431	206892431	chr5:206891431-206892431	5		1.4014	-1.2181	-1.04199	0.170842	-1.61851	-1.07549	-0.940522	-1.0755	-1.12683	-0.411113	-0.218253	-1.18489	-0.892167	-1.37843	-1.05662	-1.33244	-1.38833	-0.403898	-1.82348	0.170842	-1.23053			1							1									0	2	Hyper	2
gc_ip	chr4	152523348	152523951	chr4:152523348-152523951	4		1.0322	-0.445039	-0.918629	-1.06246	-1.11284	-1.038	-1.03847	-1.39098	-0.941684	-0.582431	-0.75872	-1.36626	-1.34244	-0.981243	-1.60184	-1.18711	0.0676693	-1.22496	-0.859535	0.0676693	-0.964504																1			0	1	Hyper	1
uv_ip.1	chr4	177150659	177151459	chr4:177150659-177151459	5		1.2728	-1.73522	-0.985366	-1.46198	-1.23482	-1.75333	-1.52762	-1.53948	-1.19259	-1.18252	0.00896555	-1.36849	-1.49522	-1.12501	-1.17965	-1.03984	-1.19268	-1.56418	-1.48154	0.00896555	-1.26382										1									0	1	Hyper	1
uv_ip.1	chr9	17741349	17742357	chr9:17741349-17742357	6		1.7366	-1.77444	-1.47712	-0.580374	-1.5003	-1.71634	-0.622661	-1.12097	-1.5452	-0.815567	0.399147	-1.22971	-1.23594	-1.14846	-0.778271	-1.66854	-1.62804	-1.14752	-1.65363	0.399147	-1.33741										1									0	1	Hyper	1
cold_ip.2	chr10	87090550	87091150	chr10:87090550-87091150	4		1.3398	-0.557932	-1.27826	0.850648	-1.09015	0.112534	-0.266795	-0.303823	-0.394739	-0.151696	-0.615468	-0.538673	-0.645203	-0.452449	-1.12694	-0.667739	-0.71337	0.350629	-0.325234	0.850648	-0.489184			1																0	1	Hyper	1
uv_ip.1	chr4	67021618	67023619	chr4:67021618-67023619	10		1.034	-1.75373	-1.3155	-1.16141	-1.56154	-1.52246	-1.40166	-1.54075	-1.5596	-1.38202	-0.446911	-1.64513	-1.47537	-1.47162	-0.979502	-1.95567	-1.51042	-1.41216	-1.55635	-0.446911	-1.48095										1									0	1	Hyper	1
gh_ip.2	chr9	77701588	77702092	chr9:77701588-77702092	4		-1.0504	-0.0966638	-0.649867	0.75065	-1.06648	-0.00407279	0.144563	0.0488754	-0.00733295	0.20912	-0.580455	-0.0362302	-0.782036	-0.120887	-0.561632	-1.30585	-0.332672	0.458746	0.329393	-1.30585	-0.255484			1												-1				1	1	Both	2
cold_ip.2	chr2	170556300	170557300	chr2:170556300-170557300	6		1.1609	-0.559555	-1.169	0.352317	-1.05066	-0.444363	-0.369841	-0.379543	-0.521078	-0.428176	-0.621486	-0.837627	-0.767182	-0.624347	-1.0641	-0.883418	-0.764497	-0.198701	-1.31615	0.352317	-0.808535			1																0	1	Hyper	1
uv_ip.1	chr2	18767541	18768141	chr2:18767541-18768141	4		1.8176	-2.28736	-1.48721	-1.47345	-1.7292	-1.92254	-1.59074	-1.63096	-2.0096	-1.46818	0.243878	-2.07168	-2.02601	-1.85614	-0.794868	-1.75916	-1.45881	-1.67969	-1.89364	0.243878	-1.57372										1									0	1	Hyper	1
gc_ip.1	chr7	134283892	134285492	chr7:134283892-134285492	9		0.879	-1.39711	-0.904599	0.143773	-1.14075	-1.11066	-1.02929	-1.02879	-1.34245	-0.958711	-0.404365	-0.437221	-1.00634	-0.819092	-1.20468	-1.34127	-1.57089	-0.141813	-1.04742	-0.141813	-1.02086			1																0	1	Hyper	1
uv_ip.1	chr6	85206710	85207510	chr6:85206710-85207510	5		1.8693	-2.51478	-1.48285	-1.59581	-2.26325	-1.66862	-2.0021	-2.00553	-1.54964	-1.68685	0.0505496	-1.88634	-1.7467	-1.97843	-1.61295	-2.23349	-1.51208	-1.5044	-2.07093	0.0505496	-1.81871										1									0	1	Hyper	1
uv_ip.1	chr2	197765163	197765963	chr2:197765163-197765963	5		1.0038	-1.42946	-0.97201	-1.04004	-0.709913	-1.26539	-1.27125	-1.23142	-1.44769	-1.28644	-0.256394	-0.881792	-1.2104	-1.3333	-1.10467	-1.60769	-1.35279	-1.08558	-1.07692	-0.256394	-1.26016										1									0	1	Hyper	1
gh_ip.1	chr4	185731505	185732505	chr4:185731505-185732505	6		1.2362	-1.70083	-1.33026	-0.862432	-1.25289	-1.585	-1.12527	-1.20939	-1.58301	-1.70588	-0.817095	-1.15054	-1.26372	-1.35069	-0.195174	-2.03727	-2.35844	-1.10646	-1.54031	-0.195174	-1.43139														1					0	1	Hyper	1
gh_ip.1	chr8	170297121	170297921	chr8:170297121-170297921	4		-1.0778	0.479176	0.764964	-0.194146	0.240996	0.651807	-0.260499	-0.318209	0.482421	0.436439	0.163482	0.67219	-0.136331	0.660578	-0.524535	1.4875	0.75366	0.524339	0.418278	-0.524535	0.553303														-1					1	0	Hypo	1
uv_ip.1	chr2	61871148	61872348	chr2:61871148-61872348	7		1.0476	-0.837758	-0.849556	-1.127	-0.730791	-1.20621	-1.18372	-1.14949	-0.942992	-0.921133	-0.0101219	-0.844312	-0.670318	-0.996573	-0.933989	-1.35883	-0.76502	-1.08872	-1.20312	-0.0101219	-1.05771										1									0	1	Hyper	1
gc_ip.1	chr5	210676049	210677049	chr5:210676049-210677049	6		0.8643	-0.632823	-1.33373	0.411352	-0.604178	-0.53601	-0.227436	-0.208065	-0.737664	-0.137228	-0.18986	-0.238075	-0.572553	-0.533575	-0.977787	-1.38272	-0.873851	0.140622	-0.71473	0.140622	-0.723673			1																0	1	Hyper	1
cold_ip.2	chr7	146118648	146120848	chr7:146118648-146120848	12		1.0651	-1.44855	-1.40848	-0.268717	-1.47982	-1.66858	-0.940564	-0.937978	-1.28696	-0.771461	-0.314353	-1.257	-0.497569	-1.27218	-1.19075	-1.49073	-1.51546	-0.875122	-1.65838	-0.268717	-1.33377			1							1									0	2	Hyper	2
uv_ip	chr4	211481083	211481683	chr4:211481083-211481683	4		0.7598	-0.168675	-0.220635	-0.186299	-0.578781	-0.845486	-0.435203	-0.350429	-0.825036	0.0518979	0.465996	-0.734421	-0.837068	-0.560338	-0.798375	-0.606782	-0.912327	-0.608563	-0.760812	0.0518979	-0.707866										1									0	1	Hyper	1
uv_ip	chr1	113530081	113531081	chr1:113530081-113531081	6		1.052	-1.74053	-1.69875	0.2241	-1.48844	-0.970448	-0.625627	-0.962734	-0.960083	-0.0465043	-1.21543	-0.712708	-1.06554	-0.80608	-0.952069	-1.55396	-1.86779	-0.14154	-1.26974	-0.0465043	-1.09853			1						1										0	2	Hyper	2
uv_ip.1	chr6	134458605	134459405	chr6:134458605-134459405	5		1.2946	-0.838597	-0.489664	-0.462674	-1.48226	-1.29061	-1.07473	-0.519081	-0.607491	-0.505914	0.338882	-1.24143	-0.428305	-0.661774	-0.90946	-1.12214	-0.952552	-0.867043	-1.22134	0.338882	-0.955719										1									0	1	Hyper	1
cold_ip.2	chr4	211596054	211597454	chr4:211596054-211597454	8		1.1299	-1.58564	-1.44922	-0.241672	-1.18376	-1.52206	-1.36106	-1.3095	-1.23692	-1.08709	-1.13503	-0.929409	-1.10342	-1.40114	-1.48715	-1.40526	-1.33866	-0.762887	-1.83412	-0.241672	-1.37154			1																0	1	Hyper	1
cold_ip.2	chr4	36516424	36517424	chr4:36516424-36517424	6		1.1943	-0.653701	-0.179698	0.907715	-0.684428	0.104957	0.0157714	-0.0643128	-0.370703	-0.0231501	-0.520791	-0.223958	0.356405	-0.56706	-0.217102	-0.172424	-0.701132	0.554651	-0.616263	0.907715	-0.286555			1																0	1	Hyper	1
cold_ip.2	chr1	278047685	278049085	chr1:278047685-278049085	8		1.2348	-0.859031	-1.32315	0.213601	-1.45886	-0.78813	-0.567978	-0.965987	-0.857591	-0.740218	-0.792599	-0.610182	-1.09672	-1.24326	-0.549966	-1.58329	-1.29373	-0.20828	-1.24878	0.213601	-1.02122			1																0	1	Hyper	1
uv_ip.1	chr3	154660905	154661705	chr3:154660905-154661705	5		1.7192	-2.05637	-0.837706	-0.715433	-1.62598	-1.78147	-1.24858	-1.54846	-1.52392	-0.971222	0.354469	-0.991234	-1.27492	-1.50358	0.272212	-2.09977	-1.9648	-1.32279	-1.56968	0.354469	-1.36474										1				1					0	2	Hyper	2
gc_ip	chr5	8461840	8462467	chr5:8461840-8462467	4		-1.0122	0.518815	0.578813	0.577551	0.224068	0.192488	0.256029	0.132551	-0.117903	0.289829	0.428476	0.300362	-0.267615	0.31457	0.123503	0.367002	-0.864393	0.449641	0.496538	-0.864393	0.14781																-1			1	0	Hypo	1
gc_ip.1	chr3	187172128	187173128	chr3:187172128-187173128	6		1.1511	-0.404284	-1.48613	0.592717	-1.01333	-0.234828	-0.0618973	-0.44484	-0.324272	-0.0837834	-0.711443	-0.435951	-0.777078	-0.579055	-0.956907	-1.6384	-0.956518	0.493035	-0.310464	0.493035	-0.658052			1														1		0	2	Hyper	2
cold_ip.2	chr6	152125502	152126502	chr6:152125502-152126502	6		1.0221	-0.581744	-0.567932	0.617816	-0.55778	-0.6905	-0.778982	-0.54836	-0.67546	-0.16707	-0.383888	-0.117078	-0.618293	-0.376924	-0.669168	-0.479059	-0.631409	0.104982	-0.373871	0.617816	-0.404242			1																0	1	Hyper	1
cold_ip	chr7	76265161	76265761	chr7:76265161-76265761	4		1.2923	1.11145	0.284889	0.563864	-0.616033	0.16182	0.0890448	0.388278	-0.297515	0.720266	0.0378112	0.206679	0.24509	0.0755602	-0.17786	-0.2024	-0.283811	0.275011	-0.771703	1.11145	-0.180867	1																		0	1	Hyper	1
uv_ip.1	chr3	208538886	208539686	chr3:208538886-208539686	5		1.1897	-1.20462	-0.354576	-0.1929	-0.933968	-0.296773	-0.876376	-0.934428	-0.391532	-0.162118	0.629344	-0.427063	-0.740341	-0.04969	-1.0375	-0.669279	-0.0118041	-0.538677	-1.05491	0.629344	-0.56031										1									0	1	Hyper	1
cold_ip.2	chr3	169219389	169220389	chr3:169219389-169220389	6		1.2232	-0.858137	-0.966156	0.555842	-0.648439	-0.794237	-0.261735	-0.34929	-0.678355	-0.606022	-0.184275	-0.259208	-0.331261	-0.479306	-0.596622	-0.988832	-0.903667	-0.011712	-1.02396	0.555842	-0.667349			1																0	1	Hyper	1
cold_ip.2	chr1	226556275	226557075	chr1:226556275-226557075	5		1.0398	0.0586221	-0.70935	0.508093	-0.590514	-0.31735	-0.235379	-0.0919605	-0.979183	-0.286389	-0.749254	-0.397705	-0.716825	-0.546058	-0.607091	-0.564217	-1.05605	0.172433	-0.589497	0.508093	-0.531746			1																0	1	Hyper	1
cold_ip.2	chr2	31829337	31829937	chr2:31829337-31829937	4		1.0708	-1.15976	-1.06212	0.474822	-1.98626	-0.434482	-0.395059	-0.523957	-0.87237	-0.487312	-0.892589	-0.747512	-1.15903	-0.511183	-1.06802	-1.93388	-0.787214	0.535392	0.189027	0.474822	-0.59598			1	-1											-1		1		2	2	Both	4
cold_ip.2	chr1	234057376	234058176	chr1:234057376-234058176	5		1.0163	-0.259785	-1.19364	0.592798	-0.713203	0.359895	0.0496539	-0.0912163	-0.246859	0.309127	-0.325388	-0.364829	-0.443552	-0.56023	-0.713013	-0.773573	-0.810877	0.461334	-0.144735	0.592798	-0.423516			1																0	1	Hyper	1
uv_ip.1	chr7	29176048	29177048	chr7:29176048-29177048	6		1.2385	-0.733685	-0.778927	-0.46935	-0.655881	-0.800709	-0.780132	-0.605444	-1.09062	-0.388233	0.294187	-0.374031	-0.349668	-1.02443	-0.811273	-0.778764	-1.20037	-0.751758	-1.09904	0.294187	-0.944273										1									0	1	Hyper	1
uv_ip.1	chr3	218190321	218191721	chr3:218190321-218191721	8		1.2777	-2.04704	-1.74558	-1.42073	-1.70184	-1.98022	-1.32083	-1.52019	-1.69849	-1.67231	-0.446526	-1.47842	-1.63946	-1.59099	-0.892483	-2.05203	-2.33577	-1.73094	-1.7433	-0.446526	-1.72425										1									0	1	Hyper	1
uv_ip.1	chr1	188354323	188354923	chr1:188354323-188354923	4		-1.1181	1.01965	0.173773	0.37331	-0.456402	0.608922	-0.0554312	-0.155683	0.967155	-0.234867	-0.584274	1.61423	0.103552	0.450419	-0.244991	0.182146	1.95256	0.721764	0.141006	-0.584274	0.533817										-1	1					1			1	2	Both	3
gh_ip.1	chr8	73905441	73906041	chr8:73905441-73906041	4		1.0219	-1.04453	-0.47542	-0.115563	-0.610597	-0.531082	-0.431217	-0.100016	-0.324325	-0.527902	-0.354699	-0.184694	-0.339682	-0.718084	0.519101	-0.594989	-0.638888	-0.585299	-0.998909	0.519101	-0.502845														1					0	1	Hyper	1
uv_ip.3	chr5	194252919	194253519	chr5:194252919-194253519	4		1.4918	-1.60353	-1.79488	-1.06288	-2.11559	-2.31512	-1.13483	-1.90711	-2.01324	-1.92544	-0.248059	-1.40558	-0.272265	-1.61609	-1.56972	-1.74788	-1.99088	-1.59627	-2.06362	-0.272265	-1.76408										1		1							0	2	Hyper	2
cold_ip.2	chr1	14852569	14853369	chr1:14852569-14853369	5		1.0866	-0.722671	-1.21984	0.38522	-0.628128	-1.17761	-0.0512007	0.0088465	-0.447864	-0.392377	-0.374082	-0.23798	-0.267757	-0.621023	-0.267385	-0.97918	-0.784624	-0.543536	-1.01258	0.38522	-0.701387			1																0	1	Hyper	1
cold_ip.2	chr3	12292080	12293280	chr3:12292080-12293280	7		1.0079	-0.0875644	-0.305117	0.647833	-0.259619	-0.472587	-0.0822231	-0.0281194	-0.237718	0.0191859	0.104804	-0.198049	-0.436821	-0.186568	-0.334088	-0.736453	-0.816321	0.261233	-0.347999	0.647833	-0.360033			1																0	1	Hyper	1
cold_ip.1	chr3	50095939	50096739	chr3:50095939-50096739	5		1.1175	-2.14043	-0.454254	-1.63062	-1.87773	-2.49166	-1.53501	-1.4638	-1.6444	-1.62589	-0.628168	-1.52447	-1.56607	-1.28152	-0.688678	-2.04739	-1.34588	-2.0053	-2.06174	-0.454254	-1.57175		1																	0	1	Hyper	1
uv_ip.1	chr5	6617123	6618323	chr5:6617123-6618323	7		1.4375	-0.989042	-0.979369	-1.22012	-0.947837	-1.36483	-1.07759	-0.561197	-1.3746	-0.697028	0.329691	-0.88634	-1.50961	-0.794932	-0.638703	-0.918664	-1.3377	-1.82694	-1.12985	0.329691	-1.1078										1									0	1	Hyper	1
cold_ip.2	chr1	201483725	201485125	chr1:201483725-201485125	8		1.0261	-0.780608	-1.0303	0.0855446	-1.14577	-1.19323	-0.441915	-0.470382	-0.943126	-0.4251	-0.176311	-0.986092	-0.83087	-0.82705	-0.899695	-1.12499	-1.19071	-0.321898	-1.2789	0.0855446	-0.94054			1																0	1	Hyper	1
gc_ip.1	chr6	167515576	167516376	chr6:167515576-167516376	5		1.2441	-0.265807	-0.115778	0.665052	-0.964844	0.55722	-0.165348	-0.113099	-0.386169	0.104746	-0.582064	0.114294	-0.795274	-0.250832	-1.0904	-1.21252	-0.194148	1.02342	0.400468	1.02342	-0.220669																	1		0	1	Hyper	1
cold_ip.2	chr3	223960627	223961827	chr3:223960627-223961827	7		1.0984	-0.169757	-0.226033	1.01403	-0.728974	0.149899	0.102591	-0.0656564	-0.264659	0.415013	0.204433	0.146305	0.0627219	0.0853118	0.0383163	-0.70999	-0.207732	0.589902	-0.302139	1.01403	-0.0843886			1																0	1	Hyper	1
uv_ip.1	chr2	42357644	42358244	chr2:42357644-42358244	4		1.3095	-1.21859	-1.52745	-1.01967	-1.22389	-0.586313	-1.1045	-1.11033	-1.24225	-0.750571	0.248198	-1.07786	-1.17256	-1.0519	-1.21824	-1.0486	-1.12641	-1.04391	-0.87861	0.248198	-1.06128										1									0	1	Hyper	1
cold_ip	chr9	154366126	154366630	chr9:154366126-154366630	4		0.9631	1.0918	-0.40479	0.158032	-0.0243061	0.28688	-0.576935	-0.708852	0.48982	0.0162915	-0.668515	0.109525	0.0390158	-0.213811	-0.894556	0.191653	1.03368	0.683536	-0.0280836	1.0918	0.128736														-1					1	0	Hypo	1
hot_ip	chr9	102822727	102823567	chr9:102822727-102823567	6	chr9:102822727-102823567	-1.3038	-0.663638	-0.184584	-0.348074	0.078276	0.188169	-1.23958	-0.899522	-0.423538	-0.361185	-0.565808	0.230543	-0.656863	0.0755295	-0.584235	0.599339	0.134401	-0.179626	0.339922	-1.23958	0.0642216						-1													1	0	Hypo	1
cold_ip.2	chr1	113527881	113531081	chr1:113527881-113531081	17		1.0621	-1.03945	-1.27941	0.199787	-1.09319	-0.619646	-0.554427	-0.697835	-0.795785	-0.30728	-0.720951	-0.575578	-0.956335	-0.818756	-0.856735	-1.15052	-1.2726	-0.160784	-0.914381	0.199787	-0.862295			1																0	1	Hyper	1
gc_ip.1	chr1	250071574	250072174	chr1:250071574-250072174	4		0.9922	-1.39875	-2.00815	-0.0748608	-1.897	-1.51227	-0.795039	-1.21862	-1.37434	-0.914279	-0.61996	0.292584	-1.467	-1.22602	-1.27321	-1.90652	-1.74444	-0.312207	-1.3638	-0.312207	-1.30437			1								1								0	2	Hyper	2
cold_ip.2	chr3	22818574	22819174	chr3:22818574-22819174	4		1.155	-0.731798	-0.15896	0.690933	-1.20324	0.0793282	-0.448839	-0.0506918	-0.268938	-0.048992	-0.363805	-0.136358	-0.423605	-0.581498	-0.517795	-0.95822	-0.85835	0.458211	-0.326591	0.690933	-0.464041			1																0	1	Hyper	1
gh_ip.2	chr4	4137999	4138599	chr4:4137999-4138599	4		-1.7029	0.083941	-0.251276	0.582016	-0.788769	0.481538	0.507706	0.483122	0.352735	0.19711	0.174783	0.336145	-0.368089	0.436624	0.199509	-1.5215	-0.0804555	1.08427	0.970011	-1.5215	0.18141															-1				1	0	Hypo	1
gc_ip	chr4	16611505	16612105	chr4:16611505-16612105	4		1.1896	-0.400905	-0.551267	-0.741428	-0.906577	-0.453814	-0.938137	-1.09853	-0.338583	-0.513679	-1.00785	-1.08157	-0.990786	-0.593982	-1.46367	-0.898389	0.440638	-1.0359	-0.942612	0.440638	-0.748985																1			0	1	Hyper	1
gc_ip.1	chr4	62564296	62564896	chr4:62564296-62564896	4		1.2998	-0.564991	-1.30928	-0.0385073	-1.68283	0.473416	-0.425556	-0.360993	-0.965131	-0.855657	-0.93666	-0.914587	-1.05209	-0.445724	-1.69263	-1.79858	-1.00614	0.585883	0.0735204	0.585883	-0.713944					1										-1		1		1	2	Both	3
gh_ip.1	chr4	81250068	81250668	chr4:81250068-81250668	4		-1.2376	0.3874	-0.0712079	-0.508934	-0.646163	-0.0598343	-0.723308	-0.827413	0.21832	0.0991981	-0.598674	-0.655522	-1.0813	-0.290655	-1.59209	-0.00309897	0.132959	-0.230389	-0.143895	-1.59209	-0.354527														-1					1	0	Hypo	1
gc_ip.1	chr5	17342667	17343267	chr5:17342667-17343267	4		1.425	-0.715353	-1.13051	-0.0305984	-1.08448	-0.650137	-0.65442	-0.523773	-0.82387	-0.546892	-1.23778	-0.363989	-1.65235	-0.577476	-1.35895	-1.99725	-1.58776	0.623232	0.087709	0.623232	-0.80175															-1		1		1	1	Both	2
cold_ip.2	chr5	199205342	199206542	chr5:199205342-199206542	7		1.246	-0.697789	-1.30138	0.181631	-1.2782	-1.17775	-0.834023	-0.679581	-0.628641	-0.665953	-0.706463	-0.702915	-0.473871	-1.45152	-1.18707	-0.900041	-0.982493	-0.194323	-1.67081	0.181631	-1.06438			1																0	1	Hyper	1
gc_ip.1	chr5	206024248	206025048	chr5:206024248-206025048	5		0.7083	-1.19425	-1.30462	-0.592932	-1.12254	-0.806044	-0.424897	-0.867646	-1.14884	-0.541478	-0.932083	-0.508607	-1.17199	-0.920871	-0.922833	-1.97374	-1.285	-0.189777	-0.096392	-0.189777	-0.898104															-1				1	0	Hypo	1
cold_ip.2	chr5	215499610	215501610	chr5:215499610-215501610	11		1.0029	-1.04534	-1.60884	0.0253763	-1.20057	-1.23068	-0.760241	-0.742579	-1.19628	-0.694418	-0.611079	-0.649922	-1.05504	-1.30315	-0.744251	-1.05985	-1.32078	-0.325266	-1.11182	0.0253763	-0.977518			1																0	1	Hyper	1
cold_ip.2	chr7	147202684	147204084	chr7:147202684-147204084	8		1.0875	-1.0627	-1.19488	-0.134787	-1.42674	-1.1281	-1.48267	-1.55696	-0.94718	-1.08429	-0.960373	-1.26996	-0.845287	-1.39949	-1.60619	-1.29327	-0.867537	-0.60551	-1.56167	-0.134787	-1.22228			1																0	1	Hyper	1
cold_ip.2	chr1	29685640	29686440	chr1:29685640-29686440	5		1.393	-0.452283	-0.365506	1.25766	-0.0786046	-0.12357	0.104165	0.160556	-0.411887	0.414569	0.347116	0.50065	-0.548294	-0.0626259	-0.411253	-0.715691	-0.692264	0.972834	0.0967661	1.25766	-0.135372			1														1		0	2	Hyper	2
gh_ip.1	chr7	11570417	11571017	chr7:11570417-11571017	4		-1.0184	-0.971157	-1.02785	-0.165411	-0.608544	-0.428048	-1.14465	-0.785014	0.0758638	-0.0167837	-1.03258	-0.716834	-0.638768	-0.607189	-1.44074	-0.342484	0.316658	-0.0501688	-0.410208	-1.44074	-0.422355														-1					1	0	Hypo	1
uv_ip.1	chr9	14909340	14910012	chr9:14909340-14910012	5		1.521	-2.08947	-0.903551	-0.957109	-1.32552	-1.96277	-1.61403	-1.47845	-1.43289	-1.13974	-0.0602554	-1.46265	-1.1749	-1.56372	-1.19115	-1.82959	-1.79332	-1.46409	-1.64589	-0.0602554	-1.58129										1									0	1	Hyper	1
gh_ip.1	chr3	93987449	93988049	chr3:93987449-93988049	4		1.335	-0.719821	-0.912792	0.0129419	-0.654368	-0.779408	-0.23403	-0.277665	-1.0866	-0.582369	0.233393	-0.467962	0.132218	-0.448635	0.879711	-0.481335	-0.867916	-0.588267	-1.22517	0.879711	-0.455269														1					0	1	Hyper	1
gc_ip.1	chr10	10551744	10552344	chr10:10551744-10552344	4		1.3269	-0.322773	-0.979001	0.62735	-1.17325	0.210506	-0.132234	-0.149922	-0.062646	-0.0152053	-0.127303	0.0613554	-1.09834	-0.0871193	-1.22737	-1.66291	-0.461579	1.10482	1.00197	1.10482	-0.222032														-1	-1		1	1	2	2	Both	4
cold_ip.2	chr9	44374910	44376086	chr9:44374910-44376086	8		0.8112	-0.716801	-1.21724	0.0182082	-1.74348	-0.439128	-0.821691	-0.892138	-0.961545	-0.293093	-0.7444	-0.323345	-1.65824	-0.749412	-1.3171	-1.86859	-0.979126	0.261131	-0.105105	0.0182082	-0.793033															-1		1		1	1	Both	2
uv_ip.1	chr1	246709161	246710361	chr1:246709161-246710361	7		1.1912	-1.6238	-2.00332	-1.35797	-1.03998	-1.66618	-1.37739	-1.32933	-1.68043	-1.89048	-0.433195	-1.44915	-1.53405	-1.6358	-0.858038	-1.86696	-1.98201	-1.61064	-1.79296	-0.433195	-1.6244										1									0	1	Hyper	1
cold_ip.2	chr3	165460612	165463012	chr3:165460612-165463012	12		1.0455	-1.13022	-1.33702	0.162621	-1.0396	-0.875637	-0.624961	-0.812736	-0.741756	-0.344275	-0.586015	-0.902672	-0.687721	-1.04525	-0.930331	-1.14286	-0.905391	-0.216304	-1.05704	0.162621	-0.882863			1																0	1	Hyper	1
cold_ip.2	chr8	159008900	159009500	chr8:159008900-159009500	4		1.0159	-1.83711	-0.913442	-0.270003	-1.25862	-1.78117	-0.871593	-0.721997	-1.05112	-0.960616	-0.17146	-1.02729	-0.407874	-1.39462	-1.4948	-0.970821	-1.33013	-0.807476	-1.71745	-0.270003	-1.28588			1							1									0	2	Hyper	2
uv_ip.1	chr4	236671724	236672724	chr4:236671724-236672724	6		1.0905	-0.955764	-0.430656	-0.879207	-1.39625	-0.764016	-0.95151	-0.884555	-0.814952	-0.825035	0.285787	-1.03064	-0.913058	-0.892365	-0.78316	-0.77006	-0.518766	-0.894908	-0.968999	0.285787	-0.80471										1									0	1	Hyper	1
gc_ip	chr3	5850068	5850668	chr3:5850068-5850668	4		1.0131	0.0991262	-0.34233	-0.104646	-0.717291	-0.0468411	-1.11054	-0.756014	0.0922574	0.0514196	-0.4529	-0.67056	-0.342687	-0.761055	-1.14735	-0.624144	0.471882	-0.584319	-0.602444	0.471882	-0.541238																1			0	1	Hyper	1
uv_ip.1	chr5	176216545	176217145	chr5:176216545-176217145	4		1.2037	-1.40657	-1.20055	-1.41044	-1.21575	-1.16636	-1.20451	-1.20689	-1.4674	-1.16129	0.0204041	-1.48025	-1.3591	-1.17331	-0.519157	-1.26333	-1.45181	-1.49642	-1.19604	0.0204041	-1.18334										1									0	1	Hyper	1
cold_ip.2	chr8	23770073	23771673	chr8:23770073-23771673	8		1.365	-1.82991	-1.28181	0.0407637	-1.39609	-1.94056	-0.900042	-1.15155	-1.49128	-1.10082	-0.655918	-0.865003	-0.987863	-1.72227	-0.761065	-1.57524	-1.51331	-0.684143	-1.68919	0.0407637	-1.3242			1																0	1	Hyper	1
uv_ip	chr3	183387972	183388572	chr3:183387972-183388572	4		1.2547	-0.783725	-0.998861	-0.341563	-0.752439	-1.39162	-0.683268	-0.440443	-0.860705	0.350301	-0.530815	-0.593699	-0.871354	-0.481363	-0.531851	-1.10124	-1.07844	-0.900841	-1.33273	0.350301	-0.90441									1										0	1	Hyper	1
gh_ip.1	chr7	163923986	163927247	chr7:163923986-163927247	8		0.9517	-1.55369	-0.720818	-1.11087	-1.25531	-1.29527	-0.733866	-0.0221965	-0.903478	-0.596635	-0.183211	-1.05595	-1.00155	-0.867753	-0.111375	-1.52969	-1.40061	-1.33337	-1.13585	-0.111375	-1.06311							1												0	1	Hyper	1
gh_ip.1	chr9	18878611	18879451	chr9:18878611-18879451	6		1.5773	-2.50621	-2.32952	-1.6141	-2.50842	-2.6681	-1.79799	-1.88776	-1.91211	-1.94011	-0.851535	-1.4815	-1.80018	-2.09853	-0.329848	-2.38998	-2.63139	-2.02326	-1.96968	-0.329848	-1.90711										1				1					0	2	Hyper	2
cold_ip.2	chr10	136272167	136273367	chr10:136272167-136273367	5		1.2499	-0.913332	-0.393999	0.605914	-0.743915	-0.315848	-0.338681	-0.532835	-0.672794	0.325115	0.00521662	-0.264708	-0.732173	-0.920197	-0.600973	-0.498466	-1.1477	0.0340423	-0.730456	0.605914	-0.643959			1																0	1	Hyper	1
gc_ip.1	chr1	3355402	3357002	chr1:3355402-3357002	9		0.8096	-1.03763	-1.41373	0.100948	-1.14978	-0.896717	-0.785007	-1.09164	-1.16435	-1.13157	-0.276459	-0.592286	-1.07958	-1.30424	-1.27565	-0.977076	-1.34101	-0.213626	-1.02753	-0.213626	-1.02319			1																0	1	Hyper	1
gh_ip.1	chr10	142472917	142473717	chr10:142472917-142473717	4		1.0047	-1.85249	-1.06139	-1.37399	-1.47875	-1.63678	-1.08388	-0.795575	-1.47736	-1.36464	-1.15864	-1.70494	-0.986383	-1.27696	-0.322542	-1.4876	-1.8418	-1.87484	-1.15956	-0.322542	-1.32722														1					0	1	Hyper	1
uv_ip.1	chr6	135213780	135214380	chr6:135213780-135214380	4		1.9381	-1.51919	-0.590699	0.279528	-0.88725	-1.12688	-0.914796	-0.63204	-0.837629	0.22324	1.30176	-0.51926	-0.410209	-0.421848	0.375204	-0.828686	-1.37389	-0.36287	-1.20613	1.30176	-0.63637										1				1					0	2	Hyper	2
uv_ip.1	chr5	31332276	31334098	chr5:31332276-31334098	10		1.1375	-2.01845	-1.32339	-1.96465	-1.47955	-1.75429	-1.56128	-1.53831	-1.82891	-1.55035	-0.422444	-1.88698	-1.89951	-1.37518	-0.680046	-1.75271	-1.95132	-2.00274	-1.59789	-0.422444	-1.55998										1									0	1	Hyper	1
uv_ip.3	chr10	7465695	7466295	chr10:7465695-7466295	4		-1.2215	0.0698168	-0.403298	0.463097	-0.741408	0.582872	-0.155935	-0.223156	-0.31855	-0.0410823	-0.883691	-0.352821	-1.25387	-0.0298173	-0.989008	-0.451328	-0.60333	1.03483	0.844251	-1.25387	-0.0324006												-1					1		1	1	Both	2
uv_ip.3	chr1	33123306	33124306	chr1:33123306-33124306	6		1.1009	-0.962146	-0.902616	0.421702	-0.989638	-0.780189	-0.10434	-0.440801	-0.548943	-0.205516	0.235322	-0.746585	0.279082	-1.10086	-0.444949	-1.31613	-0.936954	-0.213691	-0.918449	0.279082	-0.821839			1							1		1							0	3	Hyper	3
uv_ip	chr1	231185684	231186284	chr1:231185684-231186284	4		0.7972	-1.41282	-0.934086	-0.523666	-1.00474	-0.913361	-1.11699	-1.05182	-1.01186	-0.27856	0.272611	-0.6306	-0.876783	-0.975831	-0.977428	-0.704198	-1.63154	-0.87208	-1.29362	-0.27856	-1.07578										1									0	1	Hyper	1
uv_ip.1	chr1	28447655	28448455	chr1:28447655-28448455	5		1.6788	-1.35194	-1.18961	-0.765895	-1.12005	-1.41614	-1.14464	-1.21106	-0.796533	-0.913394	0.707016	-0.854046	-0.973934	-0.522377	-0.846087	-1.12279	-1.29157	-0.808646	-1.23909	0.707016	-0.971759										1									0	1	Hyper	1
uv_ip.1	chr10	1724711	1726111	chr10:1724711-1726111	8		1.124	-1.58945	-0.979038	-1.10025	-1.86735	-1.58088	-1.33658	-0.983619	-1.19322	-1.25098	-0.286887	-1.59108	-0.808728	-1.61642	-1.20236	-1.2064	-1.32896	-1.61919	-1.49204	-0.286887	-1.41089										1									0	1	Hyper	1
uv_ip.1	chr10	139316434	139317434	chr10:139316434-139317434	6		1.6836	-2.80089	-2.15859	-1.60537	-1.97525	-2.59699	-1.61868	-1.68979	-2.31792	-1.75793	-0.460981	-2.0611	-1.61844	-1.79941	-1.48905	-2.67859	-2.75741	-2.00348	-2.13984	-0.460981	-2.14463										1									0	1	Hyper	1
uv_ip.1	chr1	273098025	273099025	chr1:273098025-273099025	6		1.2892	-1.75541	-0.892718	-0.492391	-1.09855	-1.45445	-1.09777	-1.03751	-1.35395	-0.557555	0.205766	-0.930159	-0.929543	-1.09686	-0.755219	-1.2726	-1.72572	-0.691486	-0.958726	0.205766	-1.08343										1									0	1	Hyper	1
cold_ip	chr7	176523923	176525729	chr7:176523923-176525729	5		1.0314	1.29724	0.0506283	0.371065	-0.00131307	0.624691	-0.377305	-0.517377	0.0385455	0.0894502	-0.13604	0.923772	-0.596495	-0.0303495	-0.818973	0.669175	0.227013	0.94059	0.607308	1.29724	0.265794	1													-1					1	1	Both	2
gh_ip.1	chr6	81702017	81702817	chr6:81702017-81702817	5		1.2787	-2.24944	-1.58798	-1.56301	-1.57607	-2.061	-1.15559	-1.27619	-1.90889	-1.61688	-0.959445	-1.58083	-1.63426	-1.82269	-0.334414	-2.09534	-2.06748	-1.75444	-1.60432	-0.334414	-1.61311														1					0	1	Hyper	1
gh_ip.1	chr8	70196125	70196725	chr8:70196125-70196725	4		1.1791	-0.994739	-0.903428	-0.695142	-1.57454	-0.722474	-1.36361	-0.787357	-0.999048	-1.271	-1.76985	-1.31006	-0.908941	-1.14185	0.09185	-1.54991	-1.60928	-1.3259	-0.988623	0.09185	-1.08729														1					0	1	Hyper	1
uv_ip.1	chr9	141476176	141477016	chr9:141476176-141477016	6		1.3983	-2.54918	-1.41056	-0.889761	-1.42126	-1.98898	-1.42966	-1.56081	-2.39561	-1.23476	-0.319612	-1.10793	-1.46528	-1.82022	-0.902506	-1.88438	-2.77319	-1.21059	-1.7164	-0.319612	-1.71788										1						-1			1	1	Both	2
uv_ip.1	chr3	187474711	187476511	chr3:187474711-187476511	9		1.1686	-1.89083	-1.52995	-1.01992	-1.53626	-2.14249	-1.44474	-1.34681	-1.6744	-1.23428	-0.425676	-1.2132	-1.08103	-1.62905	-1.29264	-1.90155	-1.7382	-1.32148	-1.68252	-0.425676	-1.59424										1									0	1	Hyper	1
uv_ip.1	chr5	211445911	211446511	chr5:211445911-211446511	4		1.6839	-1.54584	-0.921056	-1.53416	-1.24174	-1.68804	-1.42357	-1.4281	-1.80441	-1.30332	0.12216	-1.59259	-1.68659	-1.42412	-0.921728	-1.87832	-1.63276	-1.5308	-1.98289	0.12216	-1.56177										1									0	1	Hyper	1
uv_ip.1	chr7	163926186	163927247	chr7:163926186-163927247	6		1.1179	-1.63644	-0.569321	-1.16982	-1.33191	-1.48067	-0.882203	0.17288	-1.01614	-0.658736	0.0823259	-1.18315	-1.11669	-0.674544	-0.0118816	-1.48987	-1.51923	-1.35633	-1.16169	0.0823259	-1.03559							1			1				1					0	3	Hyper	3
gc_ip.1	chr6	160604899	160605499	chr6:160604899-160605499	4		1.0325	-0.967692	-1.64477	0.0358966	-1.11309	-0.628038	-0.359994	-0.37956	-0.805672	-0.535917	-1.43344	-0.263202	-1.42812	-0.837726	-1.44348	-2.09016	-1.65498	-0.0518234	-0.427683	-0.0518234	-1.08431			1												-1		1		1	2	Both	3
cold_ip.2	chr5	216737300	216738100	chr5:216737300-216738100	5		1.4001	-1.50782	-1.19462	0.219769	-1.31065	-1.12949	-0.614535	-0.74673	-1.1856	-1.15644	0.0267202	-0.570963	-0.378142	-1.40079	-0.926248	-1.40687	-1.60756	-0.309402	-1.43085	0.219769	-1.18029			1							1									0	2	Hyper	2
cold_ip.2	chr7	147158790	147160190	chr7:147158790-147160190	8		1.1023	-1.29465	-1.31691	-0.317421	-1.46437	-1.56964	-1.03089	-1.29662	-1.1376	-1.27036	-0.487982	-1.18118	-1.33874	-1.75101	-1.16662	-1.73585	-1.50582	-0.748999	-1.61022	-0.317421	-1.41975			1																0	1	Hyper	1
gc_ip	chr2	15998296	15998896	chr2:15998296-15998896	4		0.9232	-0.293552	-0.029072	-0.304976	-0.00368917	-0.121514	-0.593703	-0.976541	0.279804	-0.344306	-0.637144	-0.156748	-0.430056	-0.14536	-1.59777	-0.146869	0.602715	-0.161671	-0.473849	0.602715	-0.320467														-1					1	0	Hypo	1
uv_ip.1	chr2	4570001	4571001	chr2:4570001-4571001	6		-1.4911	0.530521	0.375589	-0.139267	-0.114397	0.560959	-0.433455	-0.269316	0.396877	0.295189	-1.39779	-0.00647082	0.0876472	-0.0761735	-0.484332	0.342717	0.832142	0.0119864	-0.0662689	-1.39779	0.0933452										-1									1	0	Hypo	1
cold_ip.2	chr1	210465660	210467460	chr1:210465660-210467460	10		1.0162	-1.31627	-1.94707	-0.296279	-1.52666	-0.971036	-0.915295	-1.18423	-1.22035	-1.16882	-1.08144	-0.772042	-1.59265	-1.39212	-1.57991	-1.81427	-1.3371	-0.515347	-1.23586	-0.296279	-1.31243			1																0	1	Hyper	1
cold_ip.1	chr5	143166531	143167131	chr5:143166531-143167131	4		-1.0406	-0.274166	-1.27347	0.744614	-0.490998	0.366062	-0.180366	-0.478826	-0.531717	-0.0429418	-0.532286	0.63251	-0.44727	-0.139451	-0.904689	-0.982367	-0.47734	0.961475	0.144972	-1.27347	-0.2329		-1															1		1	1	Both	2
gh_ip.1	chr2	145422095	145422895	chr2:145422095-145422895	5		-1.3995	-0.157873	-0.674706	-0.600146	-0.852681	-0.223699	-0.713905	-0.800067	0.470219	-0.0713248	-1.11707	-0.921519	-0.486977	-0.20553	-1.78225	-0.23043	0.500698	-0.0673747	-0.511808	-1.78225	-0.382782														-1					1	0	Hypo	1
cold_ip.1	chr8	1520016	1521016	chr8:1520016-1521016	6		-1.0341	-0.198073	-1.16977	0.502279	-0.588286	-0.0588907	0.139891	0.228765	0.117137	0.232471	-0.182	0.372542	-0.55973	-0.020373	-0.356892	-0.949186	-0.584425	0.480157	0.616826	-1.16977	-0.135649		-1																	1	0	Hypo	1
hot_ip.1	chr4	6063692	6064492	chr4:6063692-6064492	5		1.3812	-0.964027	-1.08356	-1.19523	-0.995051	-1.28554	-0.838788	0.398151	-1.23545	-1.43085	-0.744612	-1.20598	-0.870057	-1.15684	-0.636947	-0.818314	-1.13644	-1.26518	-0.88452	0.398151	-0.983042							1												0	1	Hyper	1
gh_ip.1	chr2	55458497	55459127	chr2:55458497-55459127	4		-1.302	0.177879	-0.61084	-0.246803	-0.0224304	-0.148949	-0.797832	-0.997026	0.169775	-0.491266	-0.403176	0.0650648	-0.847696	0.130887	-1.23942	1.05921	0.531662	-0.0386222	-0.0682489	-1.23942	0.062577							-1							-1					2	0	Hypo	2
uv_ip.1	chr9	98757975	98758815	chr9:98757975-98758815	6		-1.0042	0.952077	0.538723	0.471135	0.169341	0.551648	0.0153005	-0.0450112	0.977405	0.359457	-0.38812	0.581885	0.198186	0.565635	-0.0347412	0.567159	1.0177	1.05713	0.523758	-0.38812	0.616108										-1									1	0	Hypo	1
gh_ip.2	chr1	181637010	181637610	chr1:181637010-181637610	4		-1.0716	0.910664	1.16203	2.3034	0.593483	2.34346	1.56381	1.42678	1.02519	1.87754	0.829434	1.4062	1.04299	1.55077	1.23538	0.323493	0.776117	2.138	2.3469	0.323493	1.39511															-1				1	0	Hypo	1
gh_ip.1	chr10	139313163	139313805	chr10:139313163-139313805	4		1.4974	-2.00392	-1.67104	-1.19844	-1.90497	-1.81472	-1.12761	-1.35433	-2.09318	-2.30606	-1.28073	-1.54962	-1.82169	-2.17199	-0.354784	-2.41994	-2.5439	-1.50646	-2.11596	-0.354784	-1.85217														1					0	1	Hyper	1
gh_ip.1	chr2	230864300	230864900	chr2:230864300-230864900	4		-1.0206	1.0443	0.605562	0.208553	0.0601297	0.122068	0.0445355	-0.194966	1.09376	0.222866	-0.0743252	0.855623	0.105784	-0.134793	-0.471489	1.15669	1.61555	0.956895	0.171849	-0.471489	0.549118														-1		1			1	1	Both	2
gh_ip.2	chr10	139352349	139353149	chr10:139352349-139353149	5		-1.3504	0.683047	0.542857	0.733424	-0.0293663	0.95046	0.669387	0.507777	0.905114	0.889038	0.116807	0.621721	-0.0241122	0.907628	0.0906483	-0.816262	0.505634	1.13474	1.38222	-0.816262	0.534101															-1				1	0	Hypo	1
uv_ip	chr9	22843315	22843819	chr9:22843315-22843819	4		-1.1225	-0.471694	-0.588283	-0.899664	-0.540606	-0.568153	-0.625768	-0.778213	-0.542374	-1.54392	-0.606782	-0.800739	-0.890179	-0.408244	-0.344985	-0.566406	-0.423673	-0.456158	-0.329162	-1.54392	-0.421438									-1										1	0	Hypo	1
uv_ip.1	chr2	169832156	169833915	chr2:169832156-169833915	9		-1.0582	-0.00845011	0.106047	-0.250922	-0.106535	-0.164948	-0.182533	-0.380418	-0.123405	-0.145022	-1.03976	-0.162759	-0.0977208	-0.0806935	-0.077013	0.215531	0.281653	-0.109965	-0.119138	-1.03976	0.0183957										-1									1	0	Hypo	1
uv_ip.1	chr8	25201360	25202160	chr8:25201360-25202160	5		-1.0956	0.579656	-0.482649	0.396534	0.0107389	0.293951	0.085402	0.0379751	0.678684	-0.449193	-0.764696	-0.0494065	0.32128	-0.0116533	0.233188	0.0790277	1.25066	0.298168	0.136314	-0.764696	0.330951										-1									1	0	Hypo	1
uv_ip.1	chr4	187296904	187297504	chr4:187296904-187297504	4		1.0417	-0.675471	-0.44894	-0.75676	-0.362458	-0.997376	-0.580202	0.0976847	-1.03238	-1.02887	0.350537	-0.618507	0.145803	-0.519135	-0.523564	-0.574068	-0.906407	-0.716794	-0.906751	0.350537	-0.69112										1									0	1	Hyper	1
gh_ip.1	chr9	9503180	9504020	chr9:9503180-9504020	6		1.0979	-1.74747	-1.28808	-1.35952	-1.28248	-1.89672	-1.01247	-1.2234	-1.47908	-1.39428	-0.738329	-1.55488	-1.24869	-1.41068	-0.259423	-1.98843	-1.87027	-1.64374	-0.971189	-0.259423	-1.35729														1					0	1	Hyper	1
gc_ip.1	chr10	22366199	22366999	chr10:22366199-22366999	5		1.1614	-0.646896	-1.3924	-0.447371	-1.44974	-0.868526	-0.434422	-0.623307	-0.903396	-0.854296	-1.47554	-0.484156	-1.87847	-0.812148	-1.59988	-2.17455	-0.90211	0.249477	-0.232477	0.249477	-0.911947															-1		1		1	1	Both	2
gc_ip	chr3	214372745	214373545	chr3:214372745-214373545	5		1.2585	-0.428491	-1.58698	-0.853454	-0.645752	-0.861199	-0.732042	-1.32464	-0.228191	-0.700149	-0.351807	-0.288355	-0.382184	-0.925075	-1.31296	-1.22426	0.494775	-0.771694	-0.843172	0.494775	-0.76373																1			0	1	Hyper	1
gh_ip.1	chr2	125800770	125801570	chr2:125800770-125801570	5		-1.3662	0.542375	0.683285	0.573297	-0.0945468	0.0673527	-0.211299	-0.435809	0.435352	0.434981	0.124848	0.53763	-0.0551507	0.665715	-1.05126	1.11945	0.780868	0.163179	0.211678	-1.05126	0.314937														-1					1	0	Hypo	1
gh_ip.1	chr9	137286228	137286900	chr9:137286228-137286900	5		1.0902	-1.89521	-1.64174	-1.93328	-2.04613	-1.46002	-1.41314	-1.06839	-1.85182	-2.08499	-1.64701	-2.09617	-2.32222	-1.90608	-0.434319	-1.70584	-1.9145	-1.89957	-1.28679	-0.434319	-1.52451														1					0	1	Hyper	1
hot_ip.1	chr4	229968498	229969498	chr4:229968498-229969498	6		1.0037	-1.24665	-1.19751	-1.32267	-1.22862	-1.48177	-0.94772	-0.34769	-1.15098	-1.32194	-1.24073	-1.65499	-1.55926	-1.4229	-0.970366	-1.74856	-1.60914	-1.52649	-0.830694	-0.34769	-1.35136							1												0	1	Hyper	1
gc_ip	chr5	98656559	98657415	chr5:98656559-98657415	5		1.0167	-0.367208	0.0760207	-0.371029	-0.703107	-0.420957	-0.549386	-0.712425	0.584988	-0.139912	-0.491424	-0.503292	-0.35413	-0.2858	-0.627497	-0.488109	0.739611	-0.412076	-0.588834	0.739611	-0.277117																1			0	1	Hyper	1
uv_ip.1	chr6	146886503	146887287	chr6:146886503-146887287	4		-1.0621	-0.447819	-0.305084	-0.649533	-0.17028	-0.24426	-1.10334	-0.577298	-0.265299	-0.384217	-1.41227	0.0222632	-0.826921	-0.454795	-0.553592	-0.216422	0.0826101	-0.454649	-0.503961	-1.41227	-0.350135										-1									1	0	Hypo	1
uv_ip.1	chr9	20462019	20476663	chr9:20462019-20476663	58		1.0011	-1.61579	-1.4473	-1.30961	-1.49163	-1.74592	-1.28427	-1.17055	-1.59333	-1.53204	-0.496231	-1.32035	-1.27709	-1.57317	-0.887008	-1.67592	-1.84309	-1.50449	-1.50042	-0.496231	-1.49735										1									0	1	Hyper	1
hot_ip.1	chr1	272937002	272937802	chr1:272937002-272937802	5		-1.103	0.709901	0.639725	0.33198	0.166262	0.984838	-0.0657148	-0.367523	0.537989	0.479893	-0.16785	0.736822	0.268765	0.640841	0.0339495	1.50888	0.593304	1.02657	0.609322	-0.367523	0.735477							-1												1	0	Hypo	1
gh_ip.1	chr5	14072071	14072671	chr5:14072071-14072671	4		-1.409	0.980167	-0.136879	-0.669725	-0.237155	0.0882486	-0.675246	-0.911569	0.279027	0.0334917	-0.622644	-0.278017	-0.793696	-0.167532	-1.33322	0.503704	0.408638	0.497081	0.545828	-1.33322	0.0757491														-1					1	0	Hypo	1
gh_ip.2	chr8	129134742	129135742	chr8:129134742-129135742	6		1.1103	0.589865	0.577366	0.232383	0.370177	0.467048	-0.198679	-0.362482	0.225104	0.372813	-0.149823	0.438646	-0.0649576	0.442627	-0.189322	1.54033	0.514468	0.15306	0.118876	1.54033	0.430006															1				0	1	Hyper	1
uv_ip.3	chr9	6006061	6006565	chr9:6006061-6006565	4		1.1434	-0.719317	-0.20601	-0.61413	-0.522132	-0.0591913	-0.626903	-1.03472	-0.686417	-0.572343	-0.122368	-0.521807	0.270445	-0.901007	-1.33844	-0.859999	-0.608713	-0.642244	-0.887245	0.270445	-0.872941												1							0	1	Hyper	1
gh_ip.2	chr9	16177051	16177723	chr9:16177051-16177723	5		-1.1722	0.402801	0.0990574	0.896583	-0.0111484	0.327289	0.470467	0.370855	0.549963	0.616405	0.0346182	0.74075	-0.447147	0.651201	-0.0540464	-0.743651	0.191844	1.20871	1.31752	-0.743651	0.428595															-1				1	0	Hypo	1
uv_ip.3	chr4	189390588	189391388	chr4:189390588-189391388	5		-0.7261	1.55633	1.15356	0.707692	1.05761	1.37743	0.370469	0.238165	0.628888	0.816317	0.293849	1.24418	0.479628	0.913886	0.0381712	2.41168	1.32388	1.3148	1.23174	0.479628	1.20569														-1	1				1	1	Both	2
hot_ip.1	chr7	170393002	170394002	chr7:170393002-170394002	6		1.5931	-2.06224	-1.62721	-1.45528	-1.54694	-1.76163	-1.44382	-0.0309173	-1.7626	-1.67782	-0.82393	-1.73319	-1.25996	-1.55791	-0.953385	-1.83259	-2.02665	-1.78351	-1.59001	-0.0309173	-1.62401							1												0	1	Hyper	1
gh_ip.1	chr9	143049866	143050874	chr9:143049866-143050874	7		-1.1629	-0.47608	-0.547271	-0.285308	-0.558854	-0.347515	-1.07	-1.38551	-0.170405	-0.186383	-0.914639	-0.0781843	-0.469953	-0.421491	-1.60407	-0.312115	0.133789	-0.154636	-0.288547	-1.60407	-0.441179														-1					1	0	Hypo	1
uv_ip.1	chr1	137819309	137819909	chr1:137819309-137819909	4		1.3192	-1.541	-0.710923	-0.830652	-1.27313	-1.25748	-1.34618	-1.35238	-1.18363	-1.0278	0.0248255	-0.863042	-1.28075	-1.1533	-1.29243	-1.34424	-1.34986	-0.985427	-1.64075	0.0248255	-1.29434										1									0	1	Hyper	1
uv_ip.1	chr5	207057986	207058586	chr5:207057986-207058586	4		1.1999	-1.33992	-1.25391	-1.51203	-1.41672	-1.86706	-1.37221	-1.24063	-1.09352	-1.52179	-0.251636	-1.42977	-1.35116	-1.45512	-0.404248	-1.59635	-1.82531	-1.88638	-1.54183	-0.251636	-1.45154										1				1					0	2	Hyper	2
uv_ip.1	chr1	33456827	33457827	chr1:33456827-33457827	6		1.3497	-0.567033	0.147161	-0.197416	-0.373848	-0.439578	-0.855815	-0.855449	-0.915867	0.100317	0.906638	0.0346694	-0.464562	-0.307222	-0.210214	-0.502295	-0.71303	-0.0934314	-0.831886	0.906638	-0.443013										1									0	1	Hyper	1
cold_ip.2	chr4	33704251	33705651	chr4:33704251-33705651	8		1.0511	-0.788161	-0.880932	0.142182	-0.925322	-1.0289	-0.423777	-0.747497	-0.882187	-0.334749	-0.992963	-0.653306	-0.194914	-0.742454	-0.782214	-1.18581	-1.18413	-0.319544	-1.23934	0.142182	-0.908916			1																0	1	Hyper	1
gc_ip	chr8	38318862	38319662	chr8:38318862-38319662	5		1.004	0.178663	-0.479722	-0.282241	-0.491397	-0.372699	-0.188182	-0.15782	0.116396	-0.239143	-0.955164	-0.454505	-0.0755327	-0.411396	-0.208782	-0.375506	0.961293	-0.135858	-0.0858435	0.961293	-0.042682																1			0	1	Hyper	1
gh_ip.2	chr9	90919510	90920014	chr9:90919510-90920014	4		-1.3284	1.44647	1.88903	1.7623	0.910089	2.02791	1.60506	1.46755	1.3963	1.69561	2.08096	1.84043	1.27996	1.80933	1.75629	0.185603	1.45403	1.69841	2.18036	0.185603	1.514															-1				1	0	Hypo	1
gh_ip.1	chr3	13164398	13164998	chr3:13164398-13164998	4		-1.2271	0.368515	0.0020387	-0.265916	0.145998	0.648233	-0.486023	-0.65634	-0.0353943	0.173929	-0.468914	0.263328	-0.0201364	0.276341	-0.980532	0.975203	0.572627	0.0286087	0.607179	-0.980532	0.246571														-1					1	0	Hypo	1
gh_ip.2	chr1	244232491	244233291	chr1:244232491-244233291	5		-1.5044	1.70693	2.29298	2.33145	1.07402	2.58277	2.03229	2.07767	1.56509	2.39605	2.10495	1.60283	1.36624	2.48587	2.16299	0.391425	1.4376	2.2324	2.66441	0.391425	1.89578															-1				1	0	Hypo	1
gh_ip.1	chr1	293497640	293498640	chr1:293497640-293498640	6		-1.0895	0.34141	0.436387	0.097339	0.360875	0.0990418	-0.444383	-0.256103	0.450891	0.076257	-0.0332602	0.0937074	-0.320288	0.219534	-0.966987	0.579289	0.322227	0.266003	0.315237	-0.966987	0.12255														-1					1	0	Hypo	1
hot_ip.1	chr3	56888129	56889129	chr3:56888129-56889129	5		-1.13	0.568598	0.323212	0.236119	0.445135	0.559082	-0.0151006	-0.672468	0.291645	0.36514	-0.358667	0.512889	0.1481	0.442881	-0.340211	0.9863	0.682153	0.75073	0.223173	-0.672468	0.457504							-1												1	0	Hypo	1
uv_ip.1	chr4	187267761	187268476	chr4:187267761-187268476	4		-1.1423	-0.475442	-0.773515	-0.534391	-0.42995	-0.437014	-0.506076	-0.769767	-0.338035	-0.463157	-1.58825	-0.128564	-0.305962	-0.697582	-0.835672	0.169188	-0.216366	-0.515264	-0.579833	-1.58825	-0.445921										-1									1	0	Hypo	1
cold_ip.1	chr3	214267053	214267653	chr3:214267053-214267653	4		-1.0364	-0.146332	-1.07485	-0.643016	0.233501	0.024169	-0.755113	-0.384167	-0.8275	-0.639814	-0.0687655	-0.199209	-0.393325	-0.234299	-0.482334	0.582585	-0.280986	-0.153741	0.338192	-1.07485	-0.0384305		-1																	1	0	Hypo	1
gh_ip.2	chr6	120992779	120994456	chr6:120992779-120994456	4		1.0376	0.139272	0.251753	-0.0979269	-0.0508365	0.143237	-0.365517	-0.680248	0.249087	-0.103526	-0.413751	0.302951	-0.534141	-0.0262436	-0.551316	1.18614	0.196554	0.0215519	0.0643809	1.18614	0.148511															1				0	1	Hyper	1
hot_ip.1	chr1	179867674	179868674	chr1:179867674-179868674	6		-1.146	0.694578	0.790202	0.600529	0.232996	0.918095	0.302882	-0.323501	0.852304	0.385185	-0.369531	1.00136	0.0329067	0.764606	0.137197	1.38515	1.28494	0.809731	0.553593	-0.323501	0.822537							-1			-1									2	0	Hypo	2
uv_ip.1	chr4	144524969	144525969	chr4:144524969-144525969	6		1.0504	-1.51153	-1.43151	-1.04222	-1.1312	-1.42011	-1.35422	-1.03865	-1.51576	-1.37825	-0.205083	-1.11605	-0.921811	-1.14472	-0.758541	-1.46963	-1.61365	-1.20648	-1.33997	-0.205083	-1.2555										1									0	1	Hyper	1
cold_ip.1	chr1	226013565	226014365	chr1:226013565-226014365	5		-0.9487	2.06269	0.342905	1.28647	1.10131	1.20559	1.59635	2.62698	1.34899	0.544348	0.414451	0.655841	1.03389	0.527275	1.785	1.8476	2.1186	0.582063	0.888919	0.342905	1.29158							1												0	1	Hyper	1
gc_ip	chr7	157711223	157712670	chr7:157711223-157712670	8		0.7658	0.0621109	-0.194718	-0.11956	-0.307574	-0.232555	-0.449724	-0.398722	0.352947	-0.135415	-1.22821	-0.184913	-0.493689	-0.166504	-0.373844	-0.383845	0.653605	0.0204964	-0.423019	0.653605	-0.112185										-1									1	0	Hypo	1
gh_ip.2	chr3	216548873	216551333	chr3:216548873-216551333	8		-1.1845	1.42174	0.716895	0.882424	0.668178	1.28398	1.22424	1.14036	1.55511	1.22429	0.777158	0.988537	0.677238	1.19031	0.766605	-0.197514	1.62734	1.22681	1.3082	-0.197514	0.98696															-1				1	0	Hypo	1
cold_ip.2	chr9	3350069	3350573	chr9:3350069-3350573	4		1.1093	0.981431	0.357395	1.24553	-0.156598	0.398262	0.0769109	0.657083	0.182442	0.583083	0.124042	-0.231581	0.980154	0.484117	-0.554733	0.391927	-0.0653582	0.670569	-0.109408	1.24553	0.136186			1																0	1	Hyper	1
cold_ip.2	chr6	130898198	130898798	chr6:130898198-130898798	4		1.0803	0.0577901	0.02074	1.35776	-0.936043	1.70564	0.255538	0.352544	-0.276648	0.37805	-0.49376	-0.531004	-0.220128	0.00567652	0.320982	-0.490154	-0.462423	1.51602	0.774741	1.35776	0.277474			1	-1	1												1		1	3	Both	4
cold_ip.2	chr5	32036245	32037445	chr5:32036245-32037445	7		1.0301	-0.29343	-0.532366	0.659075	-0.649636	-0.250659	-0.011777	-0.192717	0.0337304	-0.0149322	-0.200585	0.00111691	-0.37908	-0.272003	-0.970079	-0.693919	-0.271533	0.18286	-0.201482	0.659075	-0.371026			1																0	1	Hyper	1
gh_ip.1	chr8	346583	347183	chr8:346583-347183	4		-1.062	0.616948	-0.216411	-0.509338	-0.174425	-0.218864	-0.642142	-0.849251	-0.153388	-0.466959	-1.23718	-0.498293	-0.802526	-0.687574	-1.37963	-0.229635	0.578468	0.184693	-0.372175	-1.37963	-0.317642														-1					1	0	Hypo	1
cold_ip.2	chr5	73153223	73154423	chr5:73153223-73154423	7		1.0527	-0.0861306	-1.06882	0.495166	-0.702079	-0.0504829	-0.30099	-0.0998537	-0.269704	0.20731	-1.03181	-0.793947	-0.0458525	-0.278643	-1.05347	-0.833447	-0.696192	0.19259	-0.676317	0.495166	-0.557581			1																0	1	Hyper	1
gc_ip.1	chr8	43074442	43076042	chr8:43074442-43076042	9		0.8306	-0.331013	-0.600542	0.986316	-0.457874	0.112324	0.268045	0.0903874	0.103899	-0.0845343	0.218951	0.0333407	0.0857738	-0.19911	0.0177645	-0.423646	-0.550632	0.688099	-0.3875	0.688099	-0.142504			1																0	1	Hyper	1
gh_ip.1	chr10	148871123	148874760	chr10:148871123-148874760	16		0.724	-1.28032	-0.608807	-1.18174	-1.13647	-1.08867	-1.10349	1.03356	-1.23944	-0.610527	-0.10004	-1.23701	-0.82639	-1.06289	-0.386245	-1.29063	-1.37156	-1.25271	-1.29742	-0.386245	-1.11024							1			1									0	2	Hyper	2
uv_ip.1	chr10	148871960	148874960	chr10:148871960-148874960	14	chr10:148871960-148874960	1.1463	-1.37065	-0.839093	-1.19016	-1.21877	-1.17933	-1.12968	0.909991	-1.31344	-0.743594	-0.0683229	-1.40905	-0.949306	-1.15381	-0.523865	-1.48773	-1.52147	-1.29156	-1.30908	-0.0683229	-1.21459							1			1									0	2	Hyper	2
cold_ip.1	chr5	113729467	113730267	chr5:113729467-113730267	5		-0.8085	0.177137	-0.630073	0.399289	0.0554443	0.859558	0.0640429	-0.0741988	-0.221824	-0.179679	-0.381394	0.539457	-0.410496	-0.0625377	-0.317832	-0.258609	-0.418483	1.18396	0.944282	-0.630073	0.178463																	1		0	1	Hyper	1
gc_ip	chr6	147391120	147392120	chr6:147391120-147392120	6		1.1303	-0.153894	-0.4198	-0.585611	-0.264969	-0.429603	-0.819155	-0.849565	0.189126	-0.862784	-0.734549	-0.562145	-0.483084	-0.817635	-0.585823	-0.3329	0.865422	-0.24597	-0.472389	0.865422	-0.264882																1			0	1	Hyper	1
gh_ip.2	chr4	237440081	237440681	chr4:237440081-237440681	4		-1.0772	0.297576	-0.504704	0.828484	-0.889002	0.956099	0.218366	0.168687	-0.0515684	0.152539	-0.264356	-0.169199	-0.578828	-0.0538584	-0.410653	-1.06638	-0.406071	1.0905	0.911649	-1.06638	0.0108633															-1		1		1	1	Both	2
gc_ip.1	chr1	190694775	190695627	chr1:190694775-190695627	5		1.2033	1.09788	-0.0461433	0.789509	0.155833	0.902562	0.183385	0.0758582	0.216465	0.121275	-0.200261	0.726014	-0.055824	0.253325	-0.177966	-0.32318	0.294606	1.65369	1.00163	1.65369	0.450351																	1		0	1	Hyper	1
uv_ip.1	chr1	98035790	98037431	chr1:98035790-98037431	8		-0.925	0.927041	0.650996	0.545034	0.640359	0.812874	-0.0818886	-0.406285	0.389724	0.352588	-0.226116	0.954187	-0.0296657	0.561166	-0.320752	1.43006	0.822884	1.02118	0.678983	-0.226116	0.69892							-1							-1					2	0	Hypo	2
gh_ip.1	chr4	184539978	184540578	chr4:184539978-184540578	4		-1.009	0.120651	-0.380368	-0.534641	0.23716	-0.180018	-0.894255	-0.254424	0.438625	-0.0597095	0.348121	-0.109816	-0.0960886	-0.0657719	-1.06791	0.611514	0.215328	-0.255328	0.208884	-1.06791	-0.0588804														-1					1	0	Hypo	1
uv_ip.1	chr1	47909746	47910428	chr1:47909746-47910428	4		-1.0364	0.875896	0.262244	0.477212	0.281794	0.632394	-0.0513338	-0.138614	0.712068	0.21069	-0.509473	0.390963	0.0806763	0.427068	-0.119418	0.814792	0.708779	0.658953	0.671137	-0.509473	0.526885										-1									1	0	Hypo	1
gh_ip.2	chr1	3050757	3051357	chr1:3050757-3051357	4		1.0398	-0.0331108	-0.113631	-0.382364	-0.117052	-0.203933	-0.904419	-0.883728	-0.344938	-0.182032	-0.938635	-0.00945064	-0.378627	-0.382613	-0.720322	0.822349	-0.446344	-0.262926	-0.315129	0.822349	-0.217497															1				0	1	Hyper	1
cold_ip.1	chr6	117472483	117473083	chr6:117472483-117473083	4		-0.9242	0.429189	-0.803229	0.702376	-0.495239	0.788048	-0.153749	-0.35108	-0.0278875	-0.08363	-0.45014	0.58933	-0.244088	-0.0940766	-0.326853	-0.644018	-0.40153	1.30398	0.888057	-0.803229	0.120927																	1		0	1	Hyper	1
uv_ip.1	chr9	66191001	66191673	chr9:66191001-66191673	5		-0.8131	1.70017	1.41067	0.976773	0.829607	1.38759	0.527205	0.105859	1.26682	1.16115	0.435106	1.15931	0.486899	1.30542	0.526863	1.72175	1.51107	1.3755	1.0486	0.435106	1.2482							-1												1	0	Hypo	1
uv_ip.1	chr4	163388198	163389198	chr4:163388198-163389198	6		1.5147	-1.15896	-2.03353	-1.28089	-1.38865	-1.53451	-1.28047	-1.19474	-1.79658	-1.7511	0.163192	-1.0381	-1.08239	-1.76269	-0.925266	-1.40242	-1.14297	-1.48959	-1.38618	0.163192	-1.35152										1									0	1	Hyper	1
gc_ip.1	chr1	176844011	176845611	chr1:176844011-176845611	6		1.1645	0.338154	-0.0660889	0.9954	-0.924105	0.877686	0.0923725	0.00825706	-0.117735	0.360288	0.15335	-0.166859	-0.63007	-0.00492726	-0.544799	-0.80161	-0.424282	1.26807	1.12884	1.26807	0.10355				-1													1	1	1	2	Both	3
cold_ip.2	chr2	189838639	189840039	chr2:189838639-189840039	8		1.0834	-1.47517	-1.30662	-0.271345	-1.54584	-1.01083	-1.17723	-1.12954	-1.05379	-1.32375	-0.542232	-1.54733	-1.44317	-1.38744	-1.58336	-1.90835	-1.34705	-0.677289	-1.2251	-0.271345	-1.35476			1																0	1	Hyper	1
uv_ip.1	chr8	136659769	136660369	chr8:136659769-136660369	4		-1.0021	0.148853	-0.83419	-0.442852	-0.153455	-0.11705	-0.540624	0.231545	-0.136056	-0.412417	-1.30674	-0.302536	-0.664006	-0.515312	-0.226533	-0.208937	-0.074401	-0.435696	-0.367084	-1.30674	-0.304661										-1									1	0	Hypo	1
cold_ip.2	chr9	8943622	8944126	chr9:8943622-8944126	4		0.8086	-0.124313	-0.721348	0.791087	-0.414087	0.720591	0.00764533	0.0453288	-0.005409	0.221201	-0.082379	0.0302679	-0.0964701	0.106593	-0.538282	-0.722979	-0.492189	1.12109	0.42051	0.791087	-0.0175432																	1		0	1	Hyper	1
gc_ip	chr4	161811132	161811732	chr4:161811132-161811732	4		1.2663	0.458407	-0.342012	-0.0394847	-0.376842	-0.337766	-0.116205	0.456847	0.74177	0.121422	0.0762688	-0.346052	0.0305958	-0.469531	-0.234282	-0.645328	1.15808	-0.0114213	-0.44669	1.15808	-0.108195																1			0	1	Hyper	1
gc_ip	chr3	166768958	166769828	chr3:166768958-166769828	5		0.8278	-0.239251	-0.271467	-0.50034	-0.796946	-0.366981	-0.827775	-0.867489	-0.113205	-0.599544	-1.13012	-0.359243	-0.876849	-0.568125	-1.5324	-0.114221	0.373743	-0.274858	-0.608421	0.373743	-0.454046														-1					1	0	Hypo	1
uv_ip.1	chr10	75061868	75062668	chr10:75061868-75062668	5		-1.1782	1.16399	1.0105	0.808784	0.561197	0.755619	0.300694	0.286857	1.04213	0.66366	-0.35501	0.76294	0.590314	0.735517	0.132349	1.14533	1.16115	0.980302	0.784396	-0.35501	0.823173										-1									1	0	Hypo	1
uv_ip.3	chr1	182632544	182633217	chr1:182632544-182633217	4		1.2634	-1.59741	-1.06241	-1.31989	-1.51001	-1.76648	-1.30615	-0.605178	-0.923521	-1.06612	-1.02195	-1.51672	-0.385689	-2.08397	-1.43278	-1.53642	-1.4652	-1.52693	-1.84917	-0.385689	-1.64908							1					1							0	2	Hyper	2
gh_ip.1	chr7	30697110	30697710	chr7:30697110-30697710	4		-1.0027	0.861088	0.371279	-0.120003	0.511693	0.844755	-0.116881	0.0184705	0.770388	0.265096	0.0354433	0.420573	0.219582	0.0495635	-0.654184	0.95161	0.919639	0.451913	0.372359	-0.654184	0.348483														-1					1	0	Hypo	1
gh_ip.2	chr6	145294620	145295620	chr6:145294620-145295620	6		-1.1606	0.624467	0.13936	1.12095	-0.246477	0.891059	0.853554	0.86939	0.539852	0.724359	0.129904	0.738123	0.154968	0.848485	0.438172	-0.52663	0.276039	1.32886	1.43884	-0.52663	0.63396															-1				1	0	Hypo	1
cold_ip.2	chr1	280977439	280978639	chr1:280977439-280978639	7		1.0959	-0.879608	-1.13736	0.164908	-1.18476	-0.789228	-0.802479	-0.852647	-0.65241	-0.63671	-0.685909	-0.376552	-0.873173	-0.9196	-0.844504	-1.57102	-1.23818	-0.0970585	-0.915579	0.164908	-0.93099			1																0	1	Hyper	1
cold_ip.2	chr1	11524939	11526539	chr1:11524939-11526539	9		1.0436	-0.482623	-0.990224	0.573348	-0.934007	-0.326727	-0.209474	-0.226113	-0.436968	-0.348204	-0.269545	0.0118836	-0.825523	-0.571897	-0.623206	-1.06096	-0.671609	0.241938	-0.135565	0.573348	-0.470216			1																0	1	Hyper	1
uv_ip	chr6	81546112	81547112	chr6:81546112-81547112	5		0.7665	-0.0170943	0.142553	0.0127755	-1.28351	-0.390313	-0.284518	-0.129226	-0.151211	0.505738	-0.653849	-0.421435	-0.620062	0.155342	-0.675967	-0.684983	-0.283438	0.183891	-0.259502	0.505738	-0.260776				-1															1	0	Hypo	1
cold_ip.2	chr1	209789494	209791494	chr1:209789494-209791494	11		1.0537	-0.8329	-0.97969	0.279377	-1.121	-0.436898	-0.578766	-0.578499	-0.710607	-0.44495	-0.614227	-0.52952	-0.857738	-0.424111	-1.07542	-1.03986	-1.00337	-0.231703	-0.87147	0.279377	-0.774321			1																0	1	Hyper	1
gc_ip.2	chr5	189810645	189811445	chr5:189810645-189811445	5		1.2868	-0.778926	-1.31673	-0.362301	-0.887739	-0.125935	-0.482809	-0.532726	-0.602424	-0.469666	-1.19164	-0.570041	-1.43002	-0.506839	-1.1471	-1.76451	-0.866912	-0.108133	0.66551	0.66551	-0.621331															-1			1	1	1	Both	2
cold_ip.2	chr10	94964368	94965968	chr10:94964368-94965968	6		0.8997	-0.916352	-0.579166	0.177542	-1.02933	-1.02608	-0.245849	0.28736	-0.618965	-0.0643759	0.306808	-0.502789	-0.370014	-0.649492	-0.472218	-0.861576	-0.90749	-0.360426	-1.08197	0.177542	-0.722195							1			1									0	2	Hyper	2
uv_ip.1	chr2	174085967	174091349	chr2:174085967-174091349	25		1.1499	-0.781237	-1.55756	-2.15353	-1.81528	-1.81027	-0.511558	-0.794102	-1.59225	-2.19368	-0.418248	-1.14742	-1.75761	-0.87509	-0.618213	-2.1644	-2.4582	-2.18761	-1.10529	-0.418248	-1.56813						1				1									0	2	Hyper	2
cold_ip.2	chr7	171631646	171632246	chr7:171631646-171632246	4		1.4918	-0.0634113	-1.17052	0.979599	-1.37141	-0.266917	-0.212376	-0.141564	-0.621192	0.217167	-0.832074	-0.622251	-0.647985	-0.531833	-0.630048	-1.23807	-0.621869	0.542543	-0.593932	0.979599	-0.512201			1														1		0	2	Hyper	2
uv_ip.3	chr6	155451301	155452901	chr6:155451301-155452901	9		1.0455	-1.65182	-1.01041	-0.948105	-1.3126	-1.33698	-1.29396	-1.46977	-1.24227	-0.884688	-1.30455	-1.46497	-0.229231	-1.29927	-1.35055	-0.998647	-1.29638	-1.18714	-1.51616	-0.229231	-1.27469												1							0	1	Hyper	1
gc_ip	chr6	12740980	12742660	chr6:12740980-12742660	7		1.0007	-0.340299	-0.612359	-0.512964	-1.00066	-0.608194	-0.743415	-0.781038	-0.138827	-0.538066	-1.23335	-0.843348	-0.690179	-0.586348	-1.24768	-0.331072	0.504203	-0.628082	-0.690157	0.504203	-0.496523																1			0	1	Hyper	1
hot_ip.2	chr1	237606081	237606881	chr1:237606081-237606881	4		1.1509	0.511641	-0.0238216	0.57275	-0.0378786	0.707624	0.608232	0.507522	1.51196	0.249151	0.185312	0.395945	0.867209	0.481979	-0.0951495	-0.0904383	0.841748	0.587912	0.440069	1.51196	0.36102								1											0	1	Hyper	1
uv_ip.1	chr7	161034249	161035049	chr7:161034249-161035049	5		-1.2173	-0.367727	0.113201	-0.68322	-0.159612	-0.441425	-0.534785	-0.657674	-0.657855	-0.2932	-1.67039	-0.185167	-0.434724	-0.225124	-0.894535	-0.245999	-0.401553	-0.671077	-0.28009	-1.67039	-0.453063										-1									1	0	Hypo	1
uv_ip.1	chr10	146396672	146398472	chr10:146396672-146398472	10		-1.1744	0.615744	-0.273653	0.147231	0.579998	0.323552	0.448518	0.308642	0.241813	0.48212	-1.01951	0.471693	0.379754	-0.253354	-0.299316	0.113941	0.77568	0.324879	0.267544	-1.01951	0.154896										-1									1	0	Hypo	1
uv_ip.1	chr5	137536406	137537006	chr5:137536406-137537006	4		-1.5611	0.465307	0.363229	0.320109	0.0063696	0.255939	-0.329652	-0.603467	0.14643	-0.0355764	-1.23978	0.426692	-0.403319	0.220967	-0.357405	0.852676	0.587778	0.536409	0.0872508	-1.23978	0.32128										-1									1	0	Hypo	1
uv_ip.1	chr1	216141226	216141826	chr1:216141226-216141826	4		-1.0898	1.26422	0.994733	0.424638	0.697643	0.573992	0.661365	0.378988	1.20245	0.629949	-0.16553	0.930877	0.233641	0.699267	0.504622	1.6127	1.1952	1.04092	0.492689	-0.16553	0.924232										-1									1	0	Hypo	1
gh_ip.1	chr5	204539159	204540359	chr5:204539159-204540359	7		-1.0206	-0.22161	-0.108113	-0.70418	-0.402631	0.0701823	-0.829535	-0.918397	-0.128438	-0.205412	-0.460366	-0.154581	-0.904183	-0.567457	-1.41121	0.256155	0.274142	-0.370044	-0.525479	-1.41121	-0.390649														-1					1	0	Hypo	1
gh_ip.1	chr5	17899617	17900617	chr5:17899617-17900617	6		-1.0668	0.649925	0.519442	0.813219	0.611002	1.24135	0.266645	0.42612	0.595632	0.281162	0.0250207	1.25152	0.120002	1.02557	-0.462964	0.382509	0.950261	1.01874	0.708733	-0.462964	0.603809														-1					1	0	Hypo	1
gh_ip.1	chr7	120343965	120344913	chr7:120343965-120344913	5		-1.3651	1.07914	0.0164341	0.544018	-0.086618	0.714709	-0.0335359	0.134718	0.281947	0.311857	-0.40586	0.12623	-0.465069	0.204866	-1.13167	0.318283	0.163579	1.30585	0.539767	-1.13167	0.233445														-1			1		1	1	Both	2
gh_ip.2	chr3	217456421	217457021	chr3:217456421-217457021	4		-1.2635	-0.0165016	-0.297307	0.295178	-0.569479	0.470995	0.0681381	0.0261723	-0.258529	-0.00827548	0.333779	-0.101169	-0.50541	0.121731	-0.6021	-1.31133	-0.408682	1.02135	0.892025	-1.31133	-0.0478342															-1		1		1	1	Both	2
gh_ip.2	chr4	2475842	2476527	chr4:2475842-2476527	4		-1.1751	1.43347	1.23729	1.23931	1.29424	1.59925	1.61125	1.38197	1.49828	1.26214	0.839029	1.62171	0.980941	1.32812	1.35297	0.0395236	1.34564	1.51944	1.70232	0.0395236	1.21467															-1				1	0	Hypo	1
gh_ip.2	chr6	137487375	137487975	chr6:137487375-137487975	4		-1.7488	0.442603	-0.642502	1.24791	-0.905477	1.0859	0.462438	0.40423	-0.00350048	0.321314	-0.317052	-0.420848	-0.286699	-0.0230411	-0.349225	-1.59084	0.165908	1.73066	1.01437	-1.59084	0.157973			1	-1											-1		1		2	2	Both	4
gh_ip.1	chr6	129894466	129895380	chr6:129894466-129895380	4		-1.1108	0.605468	0.598908	0.134677	0.32619	0.320936	-0.0914771	-0.0947315	0.529198	0.318539	-0.17562	0.461702	-0.0279115	0.411552	-0.641068	1.33967	0.851453	0.382159	0.474805	-0.641068	0.469761														-1					1	0	Hypo	1
gc_ip.1	chr8	65753426	65754226	chr8:65753426-65754226	5		1.0762	-0.483789	-1.38202	-0.324431	-1.18955	-0.444492	-0.96999	-1.03123	-0.655626	-0.652507	-1.85042	-0.379256	-1.36415	-0.924054	-1.72755	-1.72347	-1.0607	0.127092	-0.38579	0.127092	-0.949079																	1		0	1	Hyper	1
hot_ip.2	chr3	214864252	214865104	chr3:214864252-214865104	5		1.2744	0.0255242	-0.549999	0.151997	-0.566935	0.327685	-0.392385	-0.30344	1.15675	-0.0664679	-0.0770791	-0.16644	-0.383696	-0.272927	-0.740169	-0.472693	0.496103	0.335037	-0.0511247	1.15675	-0.117629								1											0	1	Hyper	1
gc_ip.1	chr8	125268590	125269190	chr8:125268590-125269190	4		1.3661	0.0763814	-0.0666383	0.528964	-1.44441	0.744412	-0.528296	-0.79551	-0.182852	-0.273944	-0.348844	-0.820895	-0.707631	-0.422617	-1.44368	-0.672354	-0.350781	1.13186	0.352419	1.13186	-0.234193				-1										-1			1		2	1	Both	3
uv_ip.1	chr6	88153944	88154544	chr6:88153944-88154544	4		1.1805	-0.846678	-0.892021	-0.0112266	-0.541478	-1.08307	-1.11589	-0.318712	-0.191573	-0.271961	0.578263	-0.37786	-0.596011	-0.529111	-0.96192	-0.363384	-0.360975	-0.440061	-0.957907	0.578263	-0.602226										1									0	1	Hyper	1
gh_ip.2	chr5	206159380	206160180	chr5:206159380-206160180	5		1.1967	0.540126	-0.070949	-0.392413	0.34379	0.287004	-0.634454	-0.678084	0.232275	-0.014218	-0.582995	0.455807	-0.440703	-0.145939	-1.09261	1.40301	0.355783	0.315397	0.401984	1.40301	0.206271														-1	1				1	1	Both	2
gh_ip	chr9	99451618	99452122	chr9:99451618-99452122	4		-0.7891	0.991457	0.534438	0.528875	0.698038	1.10485	0.0731792	-0.0681809	0.762491	0.370923	0.256459	0.894869	0.393212	0.102432	0.0110688	2.04879	1.11418	1.1422	0.930351	0.102432	0.891504															1				0	1	Hyper	1
gc_ip	chr10	142980108	142980708	chr10:142980108-142980708	4		1.3502	0.865903	0.434755	0.133224	0.294899	0.511843	0.118137	0.417926	1.26153	0.616695	-0.391046	0.646758	0.150159	0.502468	-0.370077	0.221718	1.83387	0.25643	0.457543	1.83387	0.483659																1			0	1	Hyper	1
gc_ip	chr8	155045742	155046342	chr8:155045742-155046342	4		1.0048	0.302944	0.168807	0.0824745	0.028056	0.229176	-0.514238	-0.0619804	0.711835	0.0980945	-0.399297	0.194195	0.204405	-0.210955	-0.54816	0.895682	1.25838	0.386632	-0.260282	1.25838	0.253549																1			0	1	Hyper	1
cold_ip	chr3	50970956	50971893	chr3:50970956-50971893	4		1.2862	-0.0996738	-1.31915	-1.64604	-1.81271	-1.56689	-0.492963	-0.422563	-0.835455	-1.73905	-0.303654	-1.18859	-1.48189	-0.866956	-0.611377	-2.0916	-2.00676	-1.71159	-1.0269	-0.0996738	-1.38586	1									1									0	2	Hyper	2
cold_ip.1	chr1	93526908	93527988	chr1:93526908-93527988	4		-0.7851	0.911055	-0.179426	0.388329	0.362894	0.222245	0.687457	0.413443	1.48842	-0.00405734	0.304205	0.350553	0.536463	0.757285	0.296822	0.180795	1.71477	0.440613	0.243813	-0.179426	0.605683																1			0	1	Hyper	1
gh_ip.2	chr6	141242406	141243622	chr6:141242406-141243622	5		-1.0178	0.0183528	0.553213	0.60952	0.287525	0.618824	0.768312	0.395814	0.394907	0.537032	0.554783	1.0012	0.0660706	0.484586	0.755066	-0.49429	0.0696758	1.20793	1.1178	-0.49429	0.523461															-1				1	0	Hypo	1
uv_ip.3	chr8	150961665	150963662	chr8:150961665-150963662	5		-1.0578	0.651249	0.603209	0.467272	0.229265	0.920114	0.0959393	-0.106764	0.339691	0.396413	0.0452836	0.696084	-0.47542	0.358245	-0.544137	0.354021	0.415636	1.57948	1.3309	-0.47542	0.582358												-1		-1					2	0	Hypo	2
gc_ip.1	chr7	105064771	105065371	chr7:105064771-105065371	4		1.642	-0.0137304	-0.621318	0.368338	-1.47765	1.01787	-0.461545	-0.410211	-0.762506	-0.205251	-0.861399	-0.412815	-1.62202	-0.35419	-1.25991	-0.910068	-0.85083	1.45148	0.780614	1.45148	-0.190485				-1	1							-1		-1			1		3	2	Both	5
uv_ip.1	chr7	141427122	141427722	chr7:141427122-141427722	4		-1.69	0.859931	0.138142	-0.266713	-0.180773	1.00381	0.0846841	-0.513448	0.887032	-0.172395	-1.28065	0.937204	0.512692	0.398636	-0.115149	-0.173783	1.1985	0.805285	0.342411	-1.28065	0.409317										-1									1	0	Hypo	1
uv_ip	chr1	244158040	244159440	chr1:244158040-244159440	8		1.1846	-1.28046	-1.07247	-0.480632	-0.894242	-1.29239	-1.00786	-1.14412	-0.780618	0.230047	-0.818326	-0.862213	-0.667161	-0.941184	-0.676928	-0.835682	-0.866292	-0.972879	-1.4344	0.230047	-0.954561									1										0	1	Hyper	1
uv_ip.1	chr6	26721941	26722541	chr6:26721941-26722541	4		1.6716	-1.55784	-1.40214	-0.769198	-1.13248	-1.16729	-0.873611	-0.281758	-2.04627	-1.29723	0.463956	-0.828178	-1.246	-1.11988	-0.793359	-1.09549	-1.29365	-1.12596	-1.81762	0.463956	-1.20766										1									0	1	Hyper	1
cold_ip.2	chr4	6600786	6601586	chr4:6600786-6601586	5		1.0316	-0.169694	-1.15301	0.29465	-0.518392	-0.25273	-0.167678	-0.181883	-0.0330651	-0.34842	-0.0714535	-0.288524	0.0793738	-0.734363	-0.874312	-1.04786	-0.66268	-0.295521	-0.806763	0.29465	-0.736916			1																0	1	Hyper	1
cold_ip.2	chr1	115338046	115339246	chr1:115338046-115339246	7		1.0872	-0.40869	-1.09779	0.327974	-0.962763	-0.880192	-0.518053	-0.526673	-0.428752	-0.539037	-0.518495	-0.497371	-0.30481	-0.961124	-0.80617	-0.957256	-0.629917	-0.105495	-1.09524	0.327974	-0.7592			1																0	1	Hyper	1
uv_ip	chr2	69179017	69180017	chr2:69179017-69180017	6		0.8873	-1.02188	-0.823732	0.258681	-0.654682	-0.441923	-0.44079	-0.382284	-0.545788	0.228574	0.351027	-0.423541	-0.688966	-0.661658	-0.27053	-1.19182	-1.37865	0.0976869	-0.547383	0.228574	-0.658727										1									0	1	Hyper	1
uv_ip	chr3	177496163	177496763	chr3:177496163-177496763	4		0.9935	0.0216042	0.00819598	1.03799	-0.968581	0.825955	0.444126	0.259601	0.478004	0.878802	0.0771442	0.335943	-0.0556608	0.0108314	-1.36506	-0.776384	-0.230866	0.982452	0.690842	0.878802	-0.114698			1											-1			1		1	2	Both	3
hot_ip.1	chr9	48311638	48312478	chr9:48311638-48312478	6		-0.9124	-0.187372	0.0890236	-0.734774	-0.309101	-0.00238252	-0.790994	-1.06716	-0.189102	-0.439426	-1.40794	-0.542943	-0.324346	-0.288382	-1.12212	0.749487	0.150571	-0.125754	-0.292091	-1.06716	-0.154715										-1									1	0	Hypo	1
gc_ip	chr1	122402204	122403204	chr1:122402204-122403204	6		1.161	0.215241	-0.172174	0.720994	0.136463	0.223762	0.46843	0.676989	0.834588	0.185082	0.582621	0.416211	0.655094	-0.0145024	0.541539	0.00588874	1.64653	0.202376	0.531186	1.64653	0.485503																1			0	1	Hyper	1
gc_ip	chr7	132184819	132185619	chr7:132184819-132185619	5		1.048	-0.630837	-0.719887	-0.639997	-1.18364	-0.734484	-1.0327	-0.99647	0.118851	-0.203621	-1.42522	-0.833421	-0.314116	-1.54758	-0.763881	-0.721812	0.358868	-0.591546	-0.868746	0.358868	-0.689116																1			0	1	Hyper	1
cold_ip.2	chr6	115361810	115362610	chr6:115361810-115362610	5		1.0595	-1.1151	-1.37889	0.504012	-0.673688	-0.852986	-0.588219	-0.27715	-0.62642	-0.472657	-0.48428	-0.483717	-0.382344	-0.674982	-0.559651	-0.424558	-0.670152	-0.0569213	-0.946662	0.504012	-0.555488			1																0	1	Hyper	1
uv_ip.1	chr6	124545299	124546899	chr6:124545299-124546899	9		-1.0309	0.0457626	0.031836	-0.226704	-0.602864	-0.196796	-0.634844	-0.788943	-0.252488	-0.396246	-1.15058	-0.0694001	-0.619754	-0.169507	-0.599942	-0.0230727	0.621171	-0.287429	-0.259113	-1.15058	-0.119649										-1									1	0	Hypo	1
cold_ip.2	chr8	45270061	45270861	chr8:45270061-45270861	5		1.1951	-0.742486	-1.60882	0.241708	-1.68576	0.130176	-0.755135	-0.737561	-0.566894	-0.671509	-0.656513	-0.816148	-0.790442	-1.60194	-0.961015	-1.6488	-0.874887	0.14253	-0.776528	0.241708	-0.953439			1		1												1		0	3	Hyper	3
cold_ip.2	chr7	25803926	25804526	chr7:25803926-25804526	4		1.179	-0.625961	-1.27389	0.426169	-1.1991	-0.0910106	-0.553123	-0.453728	-0.647901	-0.56566	-0.784203	-0.854455	-0.841558	-1.24355	-0.530863	-1.20009	-1.06522	0.193007	-0.670014	0.426169	-0.75279			1																0	1	Hyper	1
gh_ip.1	chr9	151705476	151706148	chr9:151705476-151706148	5		-1.055	0.46849	-0.00437948	0.483912	-0.35978	0.404825	0.227968	-0.0427109	0.281415	0.0864569	-0.0931104	0.0881932	-0.576836	0.0279747	-0.938785	-0.299324	0.0129614	0.949171	0.94548	-0.938785	0.116246														-1					1	0	Hypo	1
gc_ip.1	chr6	30253026	30253626	chr6:30253026-30253626	4		1.0025	-0.201321	-0.643832	-0.0758409	-0.872756	-0.484478	-0.446773	-0.361169	-0.704819	-0.403489	-1.22015	-0.299221	-1.09019	-0.174799	-0.884914	-1.46798	-0.715475	0.647882	0.467598	0.647882	-0.354615															-1		1		1	1	Both	2
cold_ip.2	chr9	18623320	18625000	chr9:18623320-18625000	11		1.007	-0.75435	-0.969077	0.162952	-0.946216	-0.483275	-0.578289	-0.583151	-0.84478	-0.181509	-0.482582	-0.377054	-0.835275	-0.695814	-0.701434	-1.15272	-1.08701	-0.325524	-1.10209	0.162952	-0.844098			1																0	1	Hyper	1
uv_ip.1	chr6	27113232	27114032	chr6:27113232-27114032	4		1.7327	-2.30056	-1.27447	-2.08277	-2.00267	-1.87997	-1.59029	-1.46656	-1.72228	-1.74658	-0.274334	-2.00382	-1.91562	-2.25633	-1.08436	-2.16673	-2.34933	-2.56565	-1.61972	-0.274334	-2.00702										1									0	1	Hyper	1
cold_ip.2	chr3	158509411	158510011	chr3:158509411-158510011	4		1.0005	-0.412452	-1.13688	0.438562	-0.992907	-1.2365	-0.268884	-0.0571105	-0.988216	-0.777967	0.102816	-0.450492	-0.695829	-0.380498	0.29439	-1.00747	-0.752339	-0.000476389	-1.52505	0.438562	-0.561909			1																0	1	Hyper	1
gh_ip.2	chr1	107312089	107312899	chr1:107312089-107312899	4		-0.9599	0.144691	-0.664281	1.03652	-0.852374	0.632272	0.258884	-0.0087632	-0.0541539	-0.108536	-0.0472233	-0.621965	-0.442895	-0.314208	-0.463479	-1.02041	-0.0645669	1.11133	0.388431	-1.02041	-0.0604835			1														1		0	2	Hyper	2
uv_ip.1	chr2	185769281	185770365	chr2:185769281-185770365	6		1.3013	-1.49711	-1.09536	-0.628035	-0.985106	-1.14457	-0.825218	-0.744038	-1.01211	-1.19724	0.196791	-1.12306	-0.927392	-1.08659	-0.995004	-1.21623	-1.01495	-0.978298	-1.33576	0.196791	-1.10447										1									0	1	Hyper	1
hot_ip.2	chr8	170211446	170215394	chr8:170211446-170215394	13		0.7709	0.117374	-0.479073	0.0559351	-0.296349	-0.130617	-0.0974137	-0.237613	0.736072	-0.0824022	-0.638106	0.233696	0.218922	-0.250091	-0.630349	-0.223027	0.984256	-0.0314982	-0.0584677	0.736072	-0.0348629																1			0	1	Hyper	1
gh_ip.1	chr9	33559542	33561915	chr9:33559542-33561915	10		-1.0699	1.33279	1.13827	0.608453	0.889541	1.16852	0.468895	0.474973	1.23421	1.06675	0.524416	0.95026	0.549389	1.2137	-0.0802873	1.351	1.28211	1.10664	1.06468	-0.0802873	0.98964														-1					1	0	Hypo	1
hot_ip.1	chr6	57743795	57744995	chr6:57743795-57744995	7		-1.1354	-0.589943	-0.320733	-0.405714	-0.430993	-0.292753	-1.15186	-1.59297	-0.344549	-0.215359	-0.212659	-0.328077	-0.519029	-0.241971	-1.30832	-0.17566	-0.116919	-0.0432781	-0.858977	-1.59297	-0.457521							-1												1	0	Hypo	1
gh_ip.2	chr3	44228377	44228977	chr3:44228377-44228977	4		-0.9742	0.124491	-1.35683	0.407756	-1.33528	0.577703	-0.137928	-0.0312012	-0.289802	-0.591655	-0.765355	-0.695583	-0.986829	-0.805285	-0.856719	-1.42815	-0.363094	0.838607	-0.109338	-1.42815	-0.453996					1												1		0	2	Hyper	2
uv_ip.1	chr1	51751237	51752637	chr1:51751237-51752637	8		-1.0745	-0.470473	-0.573503	-0.147168	-1.2676	-0.0698078	-0.525172	-0.543534	-0.789806	-0.327628	-1.49029	-0.641002	-0.930362	-0.266033	-0.523919	-0.971711	-0.74971	0.0770367	-0.0605859	-1.49029	-0.41582										-1									1	0	Hypo	1
gh_ip.2	chr4	6624354	6625354	chr4:6624354-6625354	6		-1.0588	0.251843	0.0535413	0.530647	0.0372518	0.296166	0.352123	0.400269	0.212617	0.17682	-0.0584616	0.442415	0.184092	0.155878	0.241471	-0.83254	0.387146	0.702076	0.703303	-0.83254	0.226222															-1				1	0	Hypo	1
cold_ip.2	chr1	284119008	284119808	chr1:284119008-284119808	4		0.9469	-0.299958	-0.245356	1.07619	-1.02078	0.832828	0.0440827	-0.0807684	-0.268442	-0.032052	-0.978872	-0.256561	-0.887393	0.510698	-0.648031	-0.90494	-0.41803	0.934142	1.30175	1.07619	0.129265				-1						-1		-1			-1			1	4	1	Both	5
gc_ip.1	chr10	117053484	117054580	chr10:117053484-117054580	6		1.0222	0.608262	0.398142	0.234408	-0.202742	0.463266	0.00345588	0.0195315	0.20376	0.166582	-0.13967	0.285727	-0.153777	0.297433	-0.449437	-0.461151	-0.052094	1.17953	0.429659	1.17953	0.157324																	1		0	1	Hyper	1
gh_ip.1	chr2	28115903	28117705	chr2:28115903-28117705	10		-1.1735	0.65742	0.302791	0.323888	0.268604	0.441633	-0.541476	-0.257528	0.175601	0.171885	-0.254583	0.417076	-0.347252	0.146648	-0.947458	1.01835	0.209905	0.666181	0.262404	-0.947458	0.226005														-1					1	0	Hypo	1
gc_ip.1	chr2	30548322	30548922	chr2:30548322-30548922	4		1.565	0.374417	-0.152801	1.21136	-0.848232	1.096	0.227188	0.0802921	0.128349	0.336407	-0.229916	0.270511	-1.06377	0.342147	-0.596145	-1.04466	-0.191076	1.78331	1.01612	1.78331	0.218283				-1								-1			-1		1		3	1	Both	4
uv_ip.1	chr2	44330662	44331662	chr2:44330662-44331662	6		-1.2903	0.0741176	-0.248593	-0.470898	-0.57795	-0.221414	-1.04713	-0.977734	0.0783675	-0.467095	-1.60053	-0.16435	-0.828705	-0.526141	-1.03277	-0.0636972	0.567279	-0.437226	-0.36902	-1.60053	-0.310263										-1									1	0	Hypo	1
cold_ip.2	chr3	138772524	138773524	chr3:138772524-138773524	5		1.0045	-0.486455	-0.950928	0.575482	-0.49045	-0.259569	-0.369726	-0.177193	-0.509	-0.131238	-0.627728	-0.0391935	-0.826066	-0.543433	-0.869122	-0.623734	-0.569171	0.249185	-0.217909	0.575482	-0.429031			1																0	1	Hyper	1
uv_ip.1	chr5	10931240	10932240	chr5:10931240-10932240	6		-1.1497	-0.26347	-0.419554	-0.445007	-0.566786	-0.482937	-0.58629	-0.473054	-0.286446	-0.0272649	-1.59495	-0.583902	-0.547595	-0.487598	-0.55709	-0.486361	-0.12955	-0.616853	-0.394086	-1.59495	-0.445256										-1									1	0	Hypo	1
gc_ip	chr7	137161955	137162755	chr7:137161955-137162755	5		1.259	0.510194	-0.334645	-0.455648	-0.295001	-0.620493	-0.462776	-0.498766	0.522766	-0.341128	-0.625805	-0.160414	-0.0498429	-0.581569	-0.549378	-0.59089	1.11118	0.0655517	-0.341651	1.11118	-0.147792																1			0	1	Hyper	1
gc_ip.1	chr10	146681519	146682319	chr10:146681519-146682319	4		1.4369	-0.504702	-2.53712	0.029807	-2.18745	-1.306	-1.25568	-1.48633	-1.80666	-1.64471	-0.760014	-1.61783	-1.75537	-2.48267	-2.0854	-1.6269	-1.47264	-0.268694	-2.29749	-0.268694	-1.70563	1		1														1		0	3	Hyper	3
hot_ip.2	chr7	174774385	174774985	chr7:174774385-174774985	4		1.0002	0.339402	0.0815586	0.4227	0.236305	-0.438066	-0.00693092	0.183856	1.14519	0.425863	-0.366329	-0.345515	0.561501	0.174512	0.020521	0.321929	0.723289	-0.0651503	-0.305032	1.14519	0.145012								1											0	1	Hyper	1
cold_ip	chr3	156434262	156435642	chr3:156434262-156435642	6		1.1859	1.16664	0.514413	0.00708358	-0.23765	0.218554	-0.294346	-0.106803	0.161915	-0.246705	-0.487222	0.184261	-0.373247	0.109165	-0.82709	-0.148762	-0.031306	0.24677	0.535739	1.16664	-0.0192471	1																		0	1	Hyper	1
gc_ip	chr6	152778883	152779483	chr6:152778883-152779483	4		1.3459	-1.07523	-1.72071	-0.895235	-1.33192	-1.39849	-1.15458	-1.08247	-0.483236	-1.1462	-1.41146	-1.28977	-0.575455	-1.81251	-1.73918	-1.35903	0.186041	-1.07211	-1.16211	0.186041	-1.15982																1			0	1	Hyper	1
gc_ip.1	chr1	136245604	136246404	chr1:136245604-136246404	5		1.042	-0.0866193	-0.201243	0.190804	-0.62811	0.410631	-0.386503	-0.577675	-0.609079	-0.608711	-0.266248	0.192148	-0.820499	-0.092962	-0.809818	-1.17961	-0.781243	0.813112	0.677158	0.813112	-0.228893																	1		0	1	Hyper	1
cold_ip	chr6	47017903	47018503	chr6:47017903-47018503	4		1.3326	1.1352	-0.000444553	0.0560041	-0.70782	-0.392741	-0.400391	0.372483	-0.454546	-0.430613	-0.155776	0.0146111	-0.15779	-0.0670506	-1.00529	0.0996643	-0.195564	0.0721268	-0.0880925	1.1352	-0.197368	1																		0	1	Hyper	1
cold_ip.2	chr3	130262874	130263474	chr3:130262874-130263474	4		1.3376	-0.26651	-1.52956	0.285522	-1.49508	-1.26837	-0.489448	-0.588057	-0.793937	-0.77559	-1.35648	-0.828651	0.0407042	-1.47239	-0.717887	-1.21035	-0.935519	-0.479347	-1.49702	0.285522	-1.05209			1									1							0	2	Hyper	2
uv_ip.1	chr9	67397412	67398084	chr9:67397412-67398084	5		-1.0335	-0.140845	-0.336014	0.207936	-0.220183	0.266332	0.0465506	-0.022337	-0.0112506	-0.273791	-0.921262	0.169137	-0.0492916	-0.053052	0.276404	0.0753225	0.260083	0.209464	-0.094858	-0.921262	0.112227										-1									1	0	Hypo	1
cold_ip.2	chr7	101661854	101662960	chr7:101661854-101662960	6		1.134	-1.19806	-0.671039	-0.109776	-1.25844	-1.09834	-1.26264	-0.682163	-1.11366	-0.918533	-0.515306	-0.888559	-0.738922	-1.32473	-1.20686	-1.14652	-1.27107	-0.864981	-1.64857	-0.109776	-1.24379			1																0	1	Hyper	1
uv_ip.1	chr7	125460252	125460852	chr7:125460252-125460852	4		1.1234	-0.154426	0.837069	0.929488	0.417263	0.632847	1.16105	1.17681	0.921862	0.845476	1.51809	0.831897	0.689853	0.868943	0.676773	0.234284	0.187976	0.121747	0.278335	1.51809	0.394676										1									0	1	Hyper	1
gh_ip.1	chr8	82457865	82458465	chr8:82457865-82458465	4		-1.4115	1.66671	1.0102	0.653522	0.554746	1.02194	0.109009	0.170614	1.19764	0.948216	0.0365846	1.21048	0.385892	0.917391	-0.277134	1.96154	1.81823	1.24456	1.14144	-0.277134	1.13434						-1				-1				-1					3	0	Hypo	3
gc_ip	chr9	110541492	110542332	chr9:110541492-110542332	6		0.9599	0.815385	0.208067	-0.189221	-0.202402	0.0357833	-0.249756	-0.252262	0.622089	-0.0209266	-0.615316	0.316294	0.37799	-0.000304944	-1.25019	0.114947	0.988231	0.293116	0.0240823	0.988231	0.0283133														-1					1	0	Hypo	1
gh_ip.2	chr9	56985462	56986134	chr9:56985462-56986134	5		-0.9382	0.715208	0.796101	0.771394	0.451668	0.779591	1.18666	1.14972	1.68262	1.11429	1.19376	0.617613	0.84357	1.06342	0.899507	0.0544583	2.23847	0.520918	1.17889	0.0544583	0.992611																1			0	1	Hyper	1
gc_ip	chr9	88770507	88771011	chr9:88770507-88771011	4		1.0007	-0.192861	-0.271675	-0.0121838	-0.442126	-0.4112	-0.732407	-0.22392	0.192838	-0.288398	-1.03965	0.0853997	-0.374448	-0.199612	-1.30371	-0.264316	0.77706	-0.0601737	-0.290813	0.77706	-0.223593														-1		1			1	1	Both	2
gh_ip.1	chr1	29081952	29082752	chr1:29081952-29082752	5		-1.1564	0.770642	0.801278	0.427849	0.263588	0.573768	-0.0820455	0.13065	0.661714	0.212403	0.139962	1.01547	0.167945	0.734452	-0.655197	0.589964	1.25719	0.36063	0.720078	-0.655197	0.501186														-1					1	0	Hypo	1
uv_ip.1	chr7	171902869	171904069	chr7:171902869-171904069	7		-1.0978	0.633573	0.671374	0.191358	0.258196	0.475938	-0.00130558	0.0253177	0.795542	0.375463	-0.681339	0.457634	0.140463	0.379727	-0.200122	0.380589	1.2358	0.468357	0.23419	-0.681339	0.416423										-1									1	0	Hypo	1
hot_ip.2	chr3	191744762	191745362	chr3:191744762-191745362	4		1.2379	0.170423	0.955945	0.528883	0.631547	0.694242	0.202081	0.161271	1.58109	0.797053	-0.0806636	0.609948	0.684936	0.531293	0.154305	-0.169809	0.818899	0.248759	0.475589	1.58109	0.343173								1											0	1	Hyper	1
uv_ip.1	chr9	91085755	91086259	chr9:91085755-91086259	4		-1.5527	-0.685574	-0.77205	-0.418758	-0.473574	-0.364481	-0.621307	-0.491428	0.426712	-0.24475	-1.92055	0.171765	-0.179649	-0.123729	-0.839157	-0.412344	0.0807641	-0.38236	-0.530522	-1.92055	-0.367891										-1									1	0	Hypo	1
gh_ip.1	chr7	95517969	95518569	chr7:95517969-95518569	4		-1.1933	0.242393	-0.161356	-0.453764	-0.011125	0.023276	-0.525655	-0.434034	0.161866	-0.439506	-1.20926	-0.100989	-0.401256	-0.154561	-1.32678	0.251428	0.454152	-0.135845	0.110889	-1.32678	-0.133452										-1				-1					2	0	Hypo	2
gh_ip.2	chr3	208768898	208769698	chr3:208768898-208769698	5		-1.1525	1.30322	0.409335	0.709601	0.144386	0.813095	0.602059	0.314872	0.340364	0.63073	-0.134145	1.10599	0.225657	0.590391	0.399035	-0.485189	0.657846	1.61074	1.23082	-0.485189	0.667275															-1				1	0	Hypo	1
gc_ip	chr1	258906991	258907591	chr1:258906991-258907591	4		1.3257	0.73531	-0.206574	0.129387	-0.447862	0.42984	-0.381351	-0.0454287	1.0881	0.221893	-0.256726	-0.0493276	-0.338277	-0.606765	-0.778136	-0.536877	1.31818	0.247498	0.310828	1.31818	-0.00754459								1								1			0	2	Hyper	2
uv_ip.1	chr3	186127003	186127603	chr3:186127003-186127603	4		-1.3635	0.107527	-0.724502	-0.0940061	-0.280335	-0.539385	-0.462443	-0.30905	0.39404	0.17502	-1.40479	-0.0026516	-0.962116	0.23195	-0.689366	0.0718579	1.0101	-0.490461	-0.381598	-1.40479	-0.0412534										-1						1			1	1	Both	2
hot_ip.1	chr3	194466468	194467268	chr3:194466468-194467268	5		1.0771	-0.464374	-0.156759	-0.518139	0.120283	-0.780419	0.238411	0.791335	0.809638	-0.277406	0.147697	-0.225742	0.122413	0.0311217	0.376292	-0.911688	-0.0899474	-0.42728	-0.692932	0.791335	-0.285739							1	1											0	2	Hyper	2
hot_ip	chr1	10533050	10534850	chr1:10533050-10534850	10		-0.9045	0.657491	-0.0207973	-0.357445	0.102207	0.192498	-0.830998	-0.621194	1.01724	-0.133919	-0.989699	0.204037	0.0903721	0.0293311	-1.10966	0.0833349	1.0962	0.397478	-0.0559448	-0.830998	0.0734566										-1				-1		1			2	1	Both	3
gh_ip.2	chr9	79612065	79612569	chr9:79612065-79612569	4		-1.0056	1.58177	1.1393	1.63958	0.76406	1.50513	1.15222	1.17816	1.16171	1.27096	1.14296	1.08161	0.838362	1.19055	0.654087	0.013079	1.75451	1.40036	1.09933	0.013079	1.01865															-1				1	0	Hypo	1
gh_ip.2	chr6	93437348	93437948	chr6:93437348-93437948	4		-1.5412	1.68346	2.12729	1.72455	1.11547	1.9242	1.98966	1.67229	1.50033	2.03625	1.70684	1.65242	1.15185	2.08486	1.75551	-0.0448606	1.56876	1.97883	1.6351	-0.0448606	1.49637															-1				1	0	Hypo	1
hot_ip.2	chr9	24137980	24140225	chr9:24137980-24140225	6		1.0845	0.223702	0.0882246	0.450769	-0.157232	0.301098	0.480935	0.357892	1.27861	0.470768	0.102536	0.228071	0.308295	0.288762	0.0177249	-0.0903398	0.849101	0.292108	-0.192723	1.27861	0.194105								1											0	1	Hyper	1
gc_ip	chr9	24139721	24140225	chr9:24139721-24140225	4		0.9469	-0.386155	-0.509608	0.231798	-0.850726	-0.21089	0.0435612	-0.101561	1.21006	0.0659622	-0.589052	-0.178137	-0.317667	-0.254123	-0.394339	-0.450609	0.739867	-0.123901	-0.758951	0.739867	-0.207009								1											0	1	Hyper	1
uv_ip.1	chr1	140035393	140035993	chr1:140035393-140035993	4		1.2746	-1.37614	-0.806414	-0.56682	-1.36947	-1.48283	-1.46657	-0.269328	-1.52331	-1.1611	0.0323542	-0.980449	-1.0771	-1.28498	-1.50133	-1.01005	-1.05413	-1.01328	-1.58982	0.0323542	-1.24226										1									0	1	Hyper	1
gc_ip	chr2	189773987	189774587	chr2:189773987-189774587	4		1.0881	0.688722	0.938299	0.360086	0.47198	0.42939	0.237088	0.381654	0.992844	0.46151	-0.362065	0.0499392	0.150325	0.651871	-0.333741	0.444805	1.50849	-0.155873	0.406877	1.50849	0.420404																1			0	1	Hyper	1
gc_ip	chr9	102101585	102102089	chr9:102101585-102102089	4		1.5103	0.119428	-0.392547	0.244262	0.0676227	0.672034	-0.221018	-0.84122	0.861284	-0.20076	-0.641142	0.247903	0.656629	-0.395867	-0.593243	-0.11609	1.70905	0.519556	0.0691963	1.70905	0.198767							-1									1			1	1	Both	2
gc_ip	chr10	113194353	113195153	chr10:113194353-113195153	5		1.3447	0.765852	0.0122912	-0.131667	-0.416314	0.206343	-0.0484379	-0.28938	0.755182	-0.432208	-0.0962966	-0.0617408	0.52873	-0.165852	-0.331411	-0.14692	1.58228	0.52839	-0.0411099	1.58228	0.237563																1			0	1	Hyper	1
gh_ip.1	chr7	157465850	157467781	chr7:157465850-157467781	6		-1.0502	1.26537	0.0921851	0.168395	0.430202	0.708003	-0.0209386	0.0359296	0.588878	0.232018	0.000492423	0.78167	-0.0479674	0.223834	-0.461263	1.13822	0.804616	1.01406	0.813932	-0.461263	0.588901														-1					1	0	Hypo	1
uv_ip	chr5	209467630	209468230	chr5:209467630-209468230	4		1.2254	-0.478028	-0.258244	-0.549096	-0.725199	-0.540853	-0.73193	-0.152431	-0.717419	0.45908	0.289617	-0.07039	-0.811186	-0.533282	-0.64433	-0.827221	-0.980177	-0.558839	-1.05409	0.45908	-0.766324									1	1									0	2	Hyper	2
gc_ip	chr5	213588556	213589156	chr5:213588556-213589156	4		-1.0134	-0.433756	-0.399497	0.900659	-0.0816564	0.247644	-0.0649555	0.00547657	-0.49621	0.255416	-0.257769	0.640698	-0.178141	-0.00935983	-0.343477	0.394737	-0.971097	0.804318	0.378573	-0.971097	0.0422825																-1			1	0	Hypo	1
gc_ip	chr10	124729627	124730427	chr10:124729627-124730427	5		1.0929	0.752241	0.197191	0.406561	-0.226029	0.228389	-0.105338	-0.00885555	1.17668	0.0785635	-0.186578	0.323158	-0.168151	0.105952	-0.829414	-0.2757	1.2209	0.508689	0.0374227	1.2209	0.127974								1								1			0	2	Hyper	2
uv_ip.1	chr9	57995332	57996004	chr9:57995332-57996004	5		1.0578	-0.134904	-1.4237	-1.44763	-1.49624	-1.83137	-0.344585	-0.110682	-1.2066	-1.89731	-0.346846	-0.542327	-1.67528	-0.439259	-0.382816	-2.09834	-2.47894	-1.68773	-1.34085	-0.346846	-1.40466	1					1	1			1				1		-1			1	5	Both	6
gh_ip.1	chr2	110190024	110191224	chr2:110190024-110191224	4		0.9212	-0.191545	-0.684311	-2.09431	-1.02009	-1.26015	-0.157083	-0.239221	-1.02022	-1.32865	0.256153	-1.31029	-1.09327	-0.309607	-0.112487	-1.73907	-2.01828	-1.99416	-0.0287787	-0.112487	-1.03373			-1							1								1	1	2	Both	3
cold_ip.2	chr3	190778154	190778754	chr3:190778154-190778754	4		1.246	-2.49516	-2.17669	-0.422457	-1.93666	-2.29889	-1.34344	-1.16406	-2.11616	-1.39016	-0.765819	-0.881343	-1.28974	-1.52348	-1.0429	-1.9939	-2.455	-0.938119	-2.05707	-0.422457	-1.66841			1																0	1	Hyper	1
cold_ip.2	chr3	116517865	116518465	chr3:116517865-116518465	4		1.4612	-1.0839	-0.681744	0.373575	-0.972301	-1.05612	-0.624373	-0.721851	-1.04641	-0.723128	-1.15906	-0.879985	-0.601733	-1.09717	-1.41566	-1.04582	-1.01685	-0.529669	-1.42086	0.373575	-1.08767			1																0	1	Hyper	1
gh_ip.1	chr1	261898482	261899082	chr1:261898482-261899082	4		-1.0428	1.40399	-0.183254	-0.477414	-0.570702	0.417805	-0.204692	-0.411496	1.04731	-0.347202	0.0651024	0.32424	-0.92772	-0.0697941	-0.974988	-0.535409	1.08702	0.476445	0.423533	-0.974988	0.0678009	1													-1		1			1	2	Both	3
hot_ip.2	chr4	4552507	4553107	chr4:4552507-4553107	4		-1.0772	0.333611	0.770103	0.979576	0.634947	1.27303	0.0516897	-0.250142	-0.212896	0.375257	0.446654	1.07907	-0.162882	0.779817	-0.42351	1.98993	0.181443	1.39509	1.26318	-0.212896	0.864325							-1	-1				-1		-1	1				4	1	Both	5
cold_ip	chr1	32765003	32765603	chr1:32765003-32765603	4		1.0305	1.15042	-0.0823911	0.494427	-0.0351587	0.540733	0.623134	0.311805	0.182113	0.31504	-0.146486	0.770888	0.0270586	0.518535	-0.176953	-0.463877	-0.324618	0.810258	0.356474	1.15042	0.11997	1																		0	1	Hyper	1
uv_ip.1	chr6	112528808	112529408	chr6:112528808-112529408	4		-1.3739	1.02251	0.509275	0.29317	0.962968	1.20051	0.0535525	-0.0889798	0.161769	0.244761	-0.531026	0.707805	0.0219024	0.668147	-0.135204	1.42983	0.943743	1.27323	0.877438	-0.531026	0.842864										-1									1	0	Hypo	1
cold_ip	chr4	226402729	226403529	chr4:226402729-226403529	5		1.318	0.932207	-0.579735	0.0374838	-0.661194	-0.638769	-0.0527477	-0.0425026	-0.151249	-0.548478	-0.318231	-0.291434	-0.081949	-0.484071	-0.981943	-0.298874	0.329168	-0.057964	-0.821343	0.932207	-0.385838	1																		0	1	Hyper	1
gh_ip.1	chr3	133817034	133817634	chr3:133817034-133817634	4		-1.0807	1.07488	0.341081	0.419768	0.303341	0.428776	-0.30338	-0.262769	0.339432	-0.143667	-0.251068	0.901478	-0.318945	0.176951	-0.540942	1.22092	0.725326	0.968574	0.687452	-0.540942	0.539713														-1					1	0	Hypo	1
gc_ip	chr1	17520650	17521650	chr1:17520650-17521650	6		1.0081	0.471741	-0.571006	-0.30338	-0.209407	-0.514958	-0.448308	-0.0950604	0.176905	-0.488353	-0.44072	-0.394515	-0.311827	-0.56325	-0.721593	-0.451066	0.769097	-0.195154	-0.272204	0.769097	-0.239028																1			0	1	Hyper	1
hot_ip.2	chr3	59432771	59433371	chr3:59432771-59433371	4		1.0339	0.847725	0.269028	0.330674	0.119525	-0.308105	0.452489	0.658422	1.16448	0.0128818	0.85239	0.136933	0.242228	0.448964	0.145516	-0.213645	0.508842	-0.0226301	-0.08374	1.16448	0.130551								1											0	1	Hyper	1
gh_ip.2	chr1	59895498	59896298	chr1:59895498-59896298	5		1.1977	0.118155	-0.133161	-0.397784	0.0787498	0.39849	-0.556882	-0.525893	-0.198489	-0.432576	-0.98011	0.0795126	-0.429546	-0.21589	-0.900054	1.29235	0.155894	0.0014759	0.234321	1.29235	0.0946823										-1					1				1	1	Both	2
hot_ip.2	chr1	51458215	51458815	chr1:51458215-51458815	4		1.292	0.738904	0.188555	0.135989	-0.16151	-0.482467	0.182598	0.09395	1.66631	-0.0270226	-0.439448	0.328318	0.429777	0.57428	-0.124076	-0.0482876	1.37908	0.400013	0.0647279	1.66631	0.374289								1								1			0	2	Hyper	2
gh_ip.1	chr2	174743623	174744223	chr2:174743623-174744223	4		-0.9438	0.331653	0.417433	0.224705	-0.0348698	-0.175751	-0.319925	0.258508	0.748627	0.633762	-0.802783	0.514125	0.640316	0.47639	-0.841538	-0.0712938	1.24373	0.0450663	-0.238731	-0.841538	0.10227																1			0	1	Hyper	1
uv_ip.1	chr9	114626852	114627524	chr9:114626852-114627524	5		-1.1539	0.100986	0.456786	-0.552093	-0.219027	0.352467	-0.0735955	-0.261597	0.272397	0.286354	-1.15779	-0.0412921	0.0821955	0.106198	-0.556407	0.228348	0.615937	-0.19759	-0.219652	-1.15779	-0.00386131										-1									1	0	Hypo	1
gc_ip	chr6	133055442	133056042	chr6:133055442-133056042	4		1.0483	-0.614186	-0.121354	-0.319591	0.046095	-0.0561673	-0.345127	-0.363897	-0.119699	-0.174044	-0.159776	-0.545227	-0.0926886	-0.761486	-0.546965	-0.401156	0.715143	-0.455628	-0.54886	0.715143	-0.333159																1			0	1	Hyper	1
hot_ip.2	chr9	62435331	62435835	chr9:62435331-62435835	4		-1.007	0.352018	0.610074	0.250615	1.33641	0.87257	0.0922182	0.198602	-0.338147	0.354725	0.50515	0.957523	0.0917844	0.598135	0.443968	1.09645	0.382555	0.398993	1.09293	-0.338147	0.668839								-1											1	0	Hypo	1
gh_ip.1	chr4	98530667	98531867	chr4:98530667-98531867	7		-1.1041	0.324668	0.752202	0.521747	1.03365	0.729882	0.600746	0.548613	0.536681	0.690752	0.604591	0.552924	0.953472	0.889342	-0.404419	0.944631	0.899853	0.768587	1.10004	-0.404419	0.699673														-1					1	0	Hypo	1
gh_ip.1	chr1	163705878	163706678	chr1:163705878-163706678	5		-1.5638	0.243734	-0.159296	-0.174734	-0.185178	0.381535	-0.363947	-0.431276	0.348543	0.0148976	-0.967234	0.162159	-0.374455	0.275558	-1.55232	0.418421	1.10918	-0.0367744	-0.145164	-1.55232	0.011483														-1		1			1	1	Both	2
cold_ip.2	chr9	40374187	40374859	chr9:40374187-40374859	5		1.0249	0.309652	0.00723349	1.22025	-0.148505	1.00771	0.39262	0.444515	-0.150504	0.333952	0.172477	-0.260234	0.454037	0.347106	0.190872	-0.0290254	-0.233557	0.896937	-0.000127091	1.22025	0.195368			1																0	1	Hyper	1
gh_ip.1	chr6	154970158	154970958	chr6:154970158-154970958	4		-1.3308	0.248503	-0.353576	-0.350335	-0.137519	-0.0767504	-0.885303	-0.747604	0.276196	-0.318834	-1.25687	-0.184445	-0.425168	-0.324538	-1.57119	-0.0388542	0.80509	-0.0842125	-0.228501	-1.57119	-0.240367										-1				-1		1			2	1	Both	3
gc_ip.1	chr5	187571630	187572230	chr5:187571630-187572230	4		0.8728	0.219496	-0.414994	0.811127	-0.525961	0.693005	0.160882	0.239216	0.323167	0.67957	-0.329507	0.0178288	-0.0802309	0.510259	0.0479557	-0.830366	-0.102594	1.1843	1.05914	1.1843	0.311448															-1				1	0	Hypo	1
gh_ip.1	chr1	67850393	67850993	chr1:67850393-67850993	4		-1.1928	-0.578724	-0.120207	-0.326623	-0.338539	-0.115093	-1.00282	-0.642928	0.0388128	-0.313418	-0.660521	0.303798	-1.40786	-0.262289	-1.53392	-0.220439	-0.0100267	0.246293	-0.266611	-1.53392	-0.341166												-1		-1					2	0	Hypo	2
cold_ip.2	chr8	61790200	61791800	chr8:61790200-61791800	9		1.0157	-1.11955	-1.08347	0.124541	-1.07156	-0.964849	-0.774227	-0.751371	-0.862584	-0.543411	-0.276791	-0.4922	-0.652945	-0.861501	-0.854118	-1.25511	-1.31579	-0.00869971	-1.05181	0.124541	-0.891172			1																0	1	Hyper	1
uv_ip.1	chr8	61791200	61791800	chr8:61791200-61791800	4		1.8636	-1.54843	-1.48947	-0.0258995	-1.28722	-1.63903	-1.21285	-0.784745	-0.803069	-0.688983	0.689221	-1.14355	-0.378794	-1.14707	-1.19855	-1.1161	-1.20946	-0.37409	-2.00075	0.689221	-1.17434			1							1									0	2	Hyper	2
gc_ip.2	chr2	136513860	136514460	chr2:136513860-136514460	4		1.5031	-0.0827376	-0.53196	0.773226	-0.911875	0.342509	-0.0570055	-0.0885227	-0.212219	0.0328524	-0.281958	0.384559	-0.866699	-0.156844	-0.931943	-1.13887	-0.619768	0.98778	1.43185	1.43185	-0.071299															-1		1	1	1	2	Both	3
gh_ip.1	chr7	154297123	154298323	chr7:154297123-154298323	7		-1.1354	0.970409	0.498727	1.22066	0.244356	0.839612	0.0817256	-0.0903373	0.345939	0.608887	-0.230586	0.0433804	-0.114462	0.91118	-0.420739	0.534244	0.622187	1.54726	1.09405	-0.420739	0.714696														-1					1	0	Hypo	1
gh_ip.1	chr5	86847363	86848163	chr5:86847363-86848163	5		-1.3131	0.144943	0.0344951	-0.29005	-0.364753	0.220718	-0.770978	-0.869608	-0.129073	-0.282237	-0.233793	-0.0161947	-0.672295	0.0605526	-1.33482	0.695058	0.454821	0.0169264	-0.0230734	-1.33482	-0.0217555														-1					1	0	Hypo	1
cold_ip.1	chr10	114187421	114188021	chr10:114187421-114188021	4		-1.0532	-0.0760802	-1.3536	-0.0298582	-0.707672	-0.416582	-0.0973174	0.320315	-0.0556201	-0.473648	-0.238791	-0.160311	-0.387376	-0.283493	-0.120362	-0.752335	-0.323523	0.162659	-0.485461	-1.3536	-0.300419		-1																	1	0	Hypo	1
uv_ip.1	chr3	227086550	227087350	chr3:227086550-227087350	5		1.1911	-0.879511	-1.37592	-0.113981	-0.781647	-0.734549	-0.477258	-0.334478	-0.636114	-0.22115	0.568604	-0.559255	-0.170038	-0.723967	-0.374229	-0.930663	-0.891209	-0.288364	-0.526568	0.568604	-0.6225										1									0	1	Hyper	1
cold_ip	chr5	67511845	67512645	chr5:67511845-67512645	5		1.0483	1.08114	0.0486808	-0.139229	-0.12216	0.146741	-0.189589	-0.750266	0.505124	0.308523	-0.695406	-0.119792	-0.083653	0.0394622	-0.660736	0.0452675	0.52656	0.324774	-0.0783701	1.08114	0.0328262	1																		0	1	Hyper	1
cold_ip.1	chr6	42612303	42613103	chr6:42612303-42613103	5		-1.015	0.517351	-0.779544	0.584058	-0.114251	0.242666	0.201961	0.28217	0.099665	0.27672	-0.263748	0.250795	-0.225641	0.263064	-0.155879	0.39566	-0.259134	0.541158	0.627933	-0.779544	0.235467		-1																	1	0	Hypo	1
uv_ip.1	chr7	50127753	50128953	chr7:50127753-50128953	7		-1.0013	0.268258	0.253288	-0.326328	-0.129214	0.242146	-0.193196	-0.368289	0.12281	-0.296944	-1.13087	-0.131249	-0.316595	0.018785	-0.766415	-0.112579	0.372442	-0.115836	-0.173693	-1.13087	-0.129549										-1									1	0	Hypo	1
cold_ip.3	chr8	68366201	68367001	chr8:68366201-68367001	5		-1.0516	1.51833	1.10913	1.59805	0.209103	1.73453	1.60573	1.44687	1.76178	1.388	1.04599	1.1773	0.766468	1.28269	0.985085	-0.176538	1.75671	1.88897	1.82727	0.209103	1.2607				-1											-1				2	0	Hypo	2
cold_ip.1	chr4	238329367	238330948	chr4:238329367-238330948	4		-1.1844	-0.356108	-1.37061	0.416903	-0.438212	-0.636688	-0.398852	-0.278057	-0.0786195	-0.664593	-0.306498	0.270282	0.0261266	-0.210422	-0.725694	0.564861	-0.0553352	-0.0420829	-0.648901	-1.37061	-0.186262		-1																	1	0	Hypo	1
cold_ip.2	chr9	33889982	33890606	chr9:33889982-33890606	4		1.0873	0.0689486	-0.719945	0.814624	-0.497185	-0.499633	0.0924459	-0.174448	-0.327026	0.798687	-0.540346	0.0631939	1.07041	0.14759	-0.560868	-0.492693	-0.391973	0.322861	-0.660757	0.814624	-0.27264			1						1			1							0	3	Hyper	3
gh_ip.2	chr1	160569722	160570522	chr1:160569722-160570522	5		-1.1104	1.58405	1.17093	1.90768	0.783438	2.14902	1.44607	1.36845	1.14084	1.49873	1.14089	0.913662	1.15517	1.40112	0.997715	0.240755	1.54158	1.93769	1.9879	0.240755	1.35113															-1				1	0	Hypo	1
hot_ip.1	chr3	8346040	8347240	chr3:8346040-8347240	7		1.1135	-1.59759	-1.17304	-1.34943	-1.28792	-1.33189	-1.23632	-0.216511	-1.10176	-0.865859	-1.5353	-1.46664	-1.42564	-1.58064	-1.18938	-1.41159	-1.01807	-1.54395	-1.2365	-0.216511	-1.33002							1												0	1	Hyper	1
gh_ip.2	chr8	152886654	152887254	chr8:152886654-152887254	4		-1.1235	0.244076	0.33993	0.760386	-0.12507	0.607343	0.144314	0.362897	0.441651	0.778805	-0.0543057	0.400455	0.154742	0.858134	0.185775	-0.80734	-0.129474	0.782639	1.00719	-0.80734	0.316154															-1				1	0	Hypo	1
gh_ip.1	chr2	208376214	208376814	chr2:208376214-208376814	4		-1.3098	0.516846	-0.129243	-0.433643	-0.791836	-0.0242245	-0.607765	-1.05851	0.180542	-0.0954089	-0.282836	-0.603377	-0.807531	-0.440253	-1.50997	0.210976	0.542111	-0.0634009	0.0592454	-1.50997	-0.200215														-1					1	0	Hypo	1
uv_ip.3	chr7	62131221	62132021	chr7:62131221-62132021	5		1.0671	-0.550773	-0.564573	0.333151	-1.03921	-0.810595	-0.416233	-0.411839	-0.591412	-0.00424551	0.102083	-0.630318	0.505714	-0.587564	-0.00850656	-0.644706	-0.61607	-0.280257	-1.23095	0.505714	-0.561342												1							0	1	Hyper	1
uv_ip.1	chr9	99848269	99848941	chr9:99848269-99848941	5		-1.3042	-0.206909	-0.0563816	-0.253764	-0.486146	-0.404651	-1.08176	-0.578621	-0.047527	-0.157305	-1.73524	-0.406333	-1.46618	-0.346197	-0.872195	-0.426859	0.0946575	-0.333886	-0.701749	-1.73524	-0.431038										-1		-1							2	0	Hypo	2
gh_ip.1	chr9	144991714	144992386	chr9:144991714-144992386	5		-1.2498	0.0943606	-0.18599	-0.103722	-0.135309	-0.0724056	-0.93334	-0.660035	0.568809	-0.111896	-0.466761	0.672286	-0.315914	0.0470665	-1.32609	-0.219247	0.786011	0.300064	-0.0452844	-1.32609	-0.0762468														-1					1	0	Hypo	1
hot_ip.1	chr1	163271243	163272043	chr1:163271243-163272043	5		0.893	-0.917329	-0.0815726	0.00475332	-0.494335	-0.573205	-0.385396	0.148664	-0.660221	-0.301697	0.310145	-0.171847	-0.441215	-0.610138	-0.580988	-0.668122	-1.08918	-0.368184	-1.14912	0.148664	-0.744288										1									0	1	Hyper	1
cold_ip.2	chr10	95893497	95894897	chr10:95893497-95894897	7		1.0219	0.0276395	-0.702017	0.833285	-0.403883	-0.0946008	0.10845	0.231812	-0.486096	0.391853	0.0791531	0.193336	0.211374	-0.123475	-0.412384	-0.249544	-0.46207	0.36958	-0.253786	0.833285	-0.188613			1																0	1	Hyper	1
cold_ip.4	chr2	142019237	142019837	chr2:142019237-142019837	4		1.0495	0.801911	0.49493	1.06733	-0.355643	1.36037	0.699176	0.932141	0.409583	0.493435	0.117837	-0.0617817	0.0651995	-0.229921	0.39913	-0.172296	0.351533	1.15926	0.357575	1.36037	0.31088					1														0	1	Hyper	1
cold_ip.2	chr2	199546861	199547461	chr2:199546861-199547461	4		1.0293	-0.382042	-0.714041	0.697138	-1.21076	-0.264637	0.102803	0.0316736	0.0163389	-0.33986	-0.523956	-0.512865	-0.557933	-0.570118	-0.520644	-0.666414	-0.524144	0.419047	-0.130674	0.697138	-0.332158			1																0	1	Hyper	1
uv_ip.1	chr5	98223642	98224242	chr5:98223642-98224242	4		-1.3385	0.98362	0.782672	0.442553	0.437796	0.815716	0.0176456	0.25469	0.191288	0.380057	-0.710798	0.450885	0.0282399	0.518557	0.212831	0.798951	0.725564	0.885579	0.624536	-0.710798	0.62767										-1									1	0	Hypo	1
gh_ip.2	chr7	171546155	171546955	chr7:171546155-171546955	5		1.2517	0.263451	-0.289312	-0.0164902	0.515849	0.644322	-0.651114	-0.561678	-0.0906043	-0.164032	-0.387405	0.047572	0.00614443	-0.260379	-0.884846	1.30418	0.0303496	-0.035071	0.160402	1.30418	0.0524397															1				0	1	Hyper	1
cold_ip.2	chr1	72703227	72704227	chr1:72703227-72704227	6		1.6661	-0.893628	-0.488663	0.396808	-1.43747	-1.20495	-0.513102	-0.782077	-1.00265	-1.00717	-0.403534	-1.03772	-0.762843	-1.37879	-1.36535	-1.61346	-1.2799	-0.232271	-1.74612	0.396808	-1.26931			1														1		0	2	Hyper	2
gh_ip.2	chr2	73477827	73478427	chr2:73477827-73478427	4		-1.2026	1.08556	0.26925	0.370353	-0.0480708	1.05148	0.839272	0.422512	0.668872	0.50275	0.125353	0.818959	0.0580723	0.642344	0.414711	-0.771592	0.404521	0.997465	0.898518	-0.771592	0.430995															-1				1	0	Hypo	1
gh_ip.1	chr2	12644905	12645505	chr2:12644905-12645505	4		-1.8128	0.234578	-1.13845	-0.326568	-0.741416	0.229771	-0.874584	-0.913121	0.42676	-0.379375	-1.28792	-0.0346005	-0.902195	-0.683739	-2.22344	0.383662	0.363477	0.00180288	-0.305746	-2.22344	-0.410664														-1					1	0	Hypo	1
uv_ip.1	chr7	34630338	34631138	chr7:34630338-34631138	5		-1.3836	0.0808347	-0.0970765	-0.194565	0.470665	0.132814	-0.325971	-0.572283	0.314406	0.362468	-1.01606	0.922931	-0.364854	0.215619	-0.26653	1.25114	0.620979	0.245783	0.137931	-1.01606	0.367488										-1									1	0	Hypo	1
hot_ip.1	chr9	22377319	22378161	chr9:22377319-22378161	6		-0.9539	0.406771	-0.207784	-0.0609995	0.155408	0.0382073	-0.621271	-0.873476	0.224562	-0.178583	-0.510457	0.376505	-0.523899	0.0736785	-1.23188	0.712609	0.524937	0.238105	0.165087	-0.873476	0.0804232														-1					1	0	Hypo	1
hot_ip.2	chr8	149600944	149602994	chr8:149600944-149602994	7		0.9247	0.812495	-0.363771	-0.279917	-0.122678	0.315677	-0.542207	-0.541945	0.995453	-0.181846	-0.812559	-0.10631	-0.219485	-0.236773	-0.861886	-0.167212	1.25666	0.254597	0.179245	0.995453	0.0707713																1			0	1	Hyper	1
uv_ip.1	chr5	202170548	202171548	chr5:202170548-202171548	6		1.4915	-0.79755	-0.89509	-0.856416	-0.506635	-0.874915	-0.333197	-0.471323	-0.733962	-0.711578	0.807832	-0.863391	-0.737292	-0.357605	-0.298601	-1.13448	-0.930513	-1.04653	-0.334378	0.807832	-0.683685										1									0	1	Hyper	1
gc_ip.2	chr9	138709364	138709868	chr9:138709364-138709868	4		1.1803	-0.0909105	-0.919691	0.270086	-1.01034	0.519057	-0.198318	-0.331039	-0.122507	0.0207231	-0.530914	0.123874	-0.59748	-0.185772	-0.642846	-1.01106	-0.626273	0.908358	1.10487	1.10487	-0.0754527																		1	0	1	Hyper	1
uv_ip.1	chr10	127573343	127574943	chr10:127573343-127574943	9		1.0354	-1.23891	-1.06428	-1.0085	-1.33862	-1.39632	-0.960516	-0.961096	-1.47224	-1.317	-0.240095	-1.15838	-0.794578	-0.834814	-0.989148	-1.50558	-1.53652	-1.26543	-1.52119	-0.240095	-1.27545										1									0	1	Hyper	1
gh_ip.1	chr6	103606801	103607601	chr6:103606801-103607601	5		-1.2185	0.62171	-0.0247415	0.146894	-0.198606	0.252115	-0.707428	-0.754113	0.993315	0.55547	0.0761386	0.245153	0.12031	-0.121904	-0.960444	1.02787	0.964541	0.395014	0.243049	-0.960444	0.25802							-1							-1					2	0	Hypo	2
gc_ip	chr10	144521843	144523235	chr10:144521843-144523235	6		0.7905	0.703606	0.711179	0.0403446	0.263085	0.416529	0.78885	0.490514	1.62556	0.604751	0.814442	0.137207	0.353349	0.618329	0.310932	0.19173	1.27208	0.149112	0.347269	1.27208	0.481576								1											0	1	Hyper	1
uv_ip.1	chr3	229914357	229916957	chr3:229914357-229916957	14		-0.7385	0.903009	0.68571	0.112373	0.670665	0.71486	-0.154285	-0.0417299	0.926581	0.477881	-0.129331	0.515129	-0.0777051	0.463255	-0.432578	1.20443	1.25735	0.455683	0.706836	-0.129331	0.609163														-1					1	0	Hypo	1
cold_ip.2	chr4	45667077	45668427	chr4:45667077-45668427	6		0.9222	-0.549774	-0.254805	0.457113	-0.966238	-0.336899	-0.221851	0.542682	-0.420234	-0.258411	-0.275126	-0.647068	-0.709279	-0.365927	-0.717048	-1.03299	-0.631905	0.297101	-0.339655	0.457113	-0.46507							1												0	1	Hyper	1
hot_ip.1	chr8	130936731	130938642	chr8:130936731-130938642	10		-0.7653	0.652005	0.491142	-0.0143254	0.181947	0.531623	-0.282828	-0.437628	0.627617	0.540392	-0.305453	0.274663	-0.0929381	0.382164	-0.674807	0.802223	1.01448	0.204393	0.237662	-0.437628	0.327686														-1					1	0	Hypo	1
uv_ip.1	chr8	160606781	160607981	chr8:160606781-160607981	7		-1.0221	-0.562755	-0.0951436	-0.513008	-0.305049	-0.354522	-0.929327	-0.55702	-0.32098	-0.216499	-1.34429	-0.216953	-0.666092	-0.237744	-0.754386	0.0107136	-0.307352	-0.55537	-0.089054	-1.34429	-0.322199										-1									1	0	Hypo	1
[truncated: 1,207 more rows]
[truncated: 58 more columns]
